# Supplementary material for: ﻿Phylogenomics of paleoendemic lampshade spiders (Araneae, Hypochilidae, Hypochilus), with the description of a new species from montane California
Source: Zookeys. 2022 Feb 17;1086:163–204. doi: 10.3897/zookeys.1086.77190 (PMC8873193; doi:10.3897/zookeys.1086.77190)
Supplement: XML Treatment for Hypochilus [file zookeys.1086.77190-treatment1.xml]

<!DOCTYPE tp:taxon-treatment
  PUBLIC "-//TaxonX//DTD Taxonomic Treatment Publishing DTD v0 20100105//EN" "tax-treatment-NSO.dtd">
<tp:taxon-treatment xmlns:tp="http://www.plazi.org/taxpub"><tp:treatment-meta><kwd-group><label>Taxon classification</label><kwd>
              <named-content content-type="kingdom">Animalia</named-content>
            </kwd><kwd>
              <named-content content-type="order">Araneae</named-content>
            </kwd><kwd>
              <named-content content-type="family">Hypochilidae</named-content>
            </kwd></kwd-group><mixed-citation publication-type="journal"><person-group><name><surname>Ciaccio</surname><given-names>Erik</given-names></name><name><surname>Debray</surname><given-names>Andrew</given-names></name><name><surname>Hedin</surname><given-names>Marshal</given-names></name></person-group><article-title>﻿Phylogenomics of paleoendemic lampshade spiders (<tp:taxon-name><tp:taxon-name-part taxon-name-part-type="order">Araneae</tp:taxon-name-part></tp:taxon-name>, <tp:taxon-name><tp:taxon-name-part taxon-name-part-type="family">Hypochilidae</tp:taxon-name-part></tp:taxon-name>, <italic><tp:taxon-name><tp:taxon-name-part taxon-name-part-type="genus" reg="Hypochilus">Hypochilus</tp:taxon-name-part></tp:taxon-name></italic>), with the description of a new species from montane California</article-title><source>Zookeys</source><day>17</day><month>02</month><year>2022</year><volume>1086</volume><fpage>163</fpage><lpage>204</lpage><pub-id pub-id-type="doi">10.3897/zookeys.1086.77190</pub-id></mixed-citation></tp:treatment-meta><tp:nomenclature><label>﻿</label><tp:taxon-name>
            <object-id xmlns:xlink="http://www.w3.org/1999/xlink" content-type="arpha" xlink:type="simple">91C14C56-B238-52D2-B770-EDB0D51FBA5D</object-id>
            <tp:taxon-name-part taxon-name-part-type="genus" reg="Hypochilus">Hypochilus</tp:taxon-name-part>
          </tp:taxon-name><tp:taxon-authority>Marx, 1888</tp:taxon-authority></tp:nomenclature><tp:treatment-sec sec-type="diagnosis" id="SECID0EMPAI"><title>Diagnosis.</title><p>following <xref ref-type="bibr" rid="B29">Forster et al. (1987)</xref>.</p></tp:treatment-sec><ref-list><ref id="B29"><mixed-citation xmlns:xlink="http://www.w3.org/1999/xlink" xlink:type="simple"><person-group><name name-style="western"><surname>Forster</surname><given-names>RR</given-names></name><name name-style="western"><surname>Platnick</surname><given-names>NI</given-names></name><name name-style="western"><surname>Gray</surname><given-names>MR</given-names></name></person-group> (<year>1987</year>) <article-title>A review of the spider superfamilies <tp:taxon-name><tp:taxon-name-part taxon-name-part-type="superfamily">Hypochiloidea</tp:taxon-name-part></tp:taxon-name> and <tp:taxon-name><tp:taxon-name-part taxon-name-part-type="superfamily">Austrochiloidea</tp:taxon-name-part></tp:taxon-name> (<tp:taxon-name><tp:taxon-name-part taxon-name-part-type="order">Araneae</tp:taxon-name-part></tp:taxon-name>, <tp:taxon-name><tp:taxon-name-part taxon-name-part-type="suborder">Araneomorphae</tp:taxon-name-part></tp:taxon-name>).</article-title><source>Bulletin of the American Museum Natural History</source><volume>185</volume>(<issue>1</issue>): <fpage>1</fpage>–<lpage>116</lpage>. <ext-link xlink:type="simple" ext-link-type="uri" xlink:href="https://digitallibrary.amnh.org/handle/2246/969?show=full">https://digitallibrary.amnh.org/handle/2246/969?show=full</ext-link></mixed-citation></ref></ref-list></tp:taxon-treatment>
