# Supplementary material for: ﻿Phylogenomics of paleoendemic lampshade spiders (Araneae, Hypochilidae, Hypochilus), with the description of a new species from montane California
Source: Zookeys. 2022 Feb 17;1086:163–204. doi: 10.3897/zookeys.1086.77190 (PMC8873193; doi:10.3897/zookeys.1086.77190)
Supplement: XML Treatment for Hypochilus bernardino [file zookeys.1086.77190-treatment2.xml]

<!DOCTYPE tp:taxon-treatment
  PUBLIC "-//TaxonX//DTD Taxonomic Treatment Publishing DTD v0 20100105//EN" "tax-treatment-NSO.dtd">
<tp:taxon-treatment xmlns:tp="http://www.plazi.org/taxpub"><tp:treatment-meta><kwd-group><label>Taxon classification</label><kwd>
              <named-content content-type="kingdom">Animalia</named-content>
            </kwd><kwd>
              <named-content content-type="order">Araneae</named-content>
            </kwd><kwd>
              <named-content content-type="family">Hypochilidae</named-content>
            </kwd></kwd-group><mixed-citation publication-type="journal"><person-group><name><surname>Ciaccio</surname><given-names>Erik</given-names></name><name><surname>Debray</surname><given-names>Andrew</given-names></name><name><surname>Hedin</surname><given-names>Marshal</given-names></name></person-group><article-title>﻿Phylogenomics of paleoendemic lampshade spiders (<tp:taxon-name><tp:taxon-name-part taxon-name-part-type="order">Araneae</tp:taxon-name-part></tp:taxon-name>, <tp:taxon-name><tp:taxon-name-part taxon-name-part-type="family">Hypochilidae</tp:taxon-name-part></tp:taxon-name>, <italic><tp:taxon-name><tp:taxon-name-part taxon-name-part-type="genus" reg="Hypochilus">Hypochilus</tp:taxon-name-part></tp:taxon-name></italic>), with the description of a new species from montane California</article-title><source>Zookeys</source><day>17</day><month>02</month><year>2022</year><volume>1086</volume><fpage>163</fpage><lpage>204</lpage><pub-id pub-id-type="doi">10.3897/zookeys.1086.77190</pub-id></mixed-citation></tp:treatment-meta><tp:nomenclature><label>﻿</label><tp:taxon-name>
            <object-id xmlns:xlink="http://www.w3.org/1999/xlink" content-type="arpha" xlink:type="simple">F0D418C3-6ED9-560D-A505-D286EE0F5ECA</object-id>
            <tp:taxon-name-part taxon-name-part-type="genus" reg="Hypochilus">Hypochilus</tp:taxon-name-part>
            <tp:taxon-name-part taxon-name-part-type="species" reg="bernardino">bernardino</tp:taxon-name-part>
          </tp:taxon-name><tp:taxon-authority>Catley 1994</tp:taxon-authority><xref ref-type="fig" rid="F9">Figs 9</xref><xref ref-type="fig" rid="F10">, 10</xref><xref ref-type="fig" rid="F11">, 11</xref><xref ref-type="fig" rid="F12">, 12</xref><xref ref-type="fig" rid="F13">, 13</xref><tp:nomenclature-citation-list><tp:nomenclature-citation><tp:taxon-name>
                <tp:taxon-name-part taxon-name-part-type="genus" reg="Hypochilus">Hypochilus</tp:taxon-name-part>
                <tp:taxon-name-part taxon-name-part-type="species" reg="petrunkevitchi">petrunkevitchi</tp:taxon-name-part>
              </tp:taxon-name><comment><xref ref-type="bibr" rid="B33">Gertsch 1958</xref>: <xref ref-type="bibr" rid="B29">Forster et al. 1987</xref>: 22 (San Bernardino county records).</comment></tp:nomenclature-citation><tp:nomenclature-citation><tp:taxon-name>
                <tp:taxon-name-part taxon-name-part-type="genus" reg="Hypochilus">Hypochilus</tp:taxon-name-part>
                <tp:taxon-name-part taxon-name-part-type="species" reg="bernardino">bernardino</tp:taxon-name-part>
              </tp:taxon-name><comment><xref ref-type="bibr" rid="B12">Catley 1994</xref>: 10, figs 7, 11, 25, 33, 36–39.</comment></tp:nomenclature-citation></tp:nomenclature-citation-list></tp:nomenclature><tp:treatment-sec sec-type="material" id="SECID0EUSAI"><title>Material examined.</title><p>F from Forsee Creek (SDSU_G2893), Ms from East Fork Mountain Home Creek (SDSU_G2929–2932), see Suppl. material <xref ref-type="supplementary-material" rid="S2">2</xref>.</p></tp:treatment-sec><tp:treatment-sec sec-type="diagnosis" id="SECID0E5SAI"><title>Diagnosis.</title><p>Following from the original diagnosis of <xref ref-type="bibr" rid="B12">Catley (1994)</xref>, we paid closest attention to the length of the <abbrev xmlns:xlink="http://www.w3.org/1999/xlink" xlink:title="length of male palpal tarsus in retrolateral view" id="ABBRID0EITAI" xlink:type="simple">PTaL</abbrev> (should be shorter in <italic><tp:taxon-name><tp:taxon-name-part taxon-name-part-type="genus" reg="Hypochilus">H.</tp:taxon-name-part><tp:taxon-name-part taxon-name-part-type="species" reg="bernardino">bernardino</tp:taxon-name-part></tp:taxon-name></italic>), and the <abbrev xmlns:xlink="http://www.w3.org/1999/xlink" xlink:title="maximum width of male pedipalpal tibia in retrolateral view" id="ABBRID0EXTAI" xlink:type="simple">PTW</abbrev>/<abbrev xmlns:xlink="http://www.w3.org/1999/xlink" xlink:title="length of tibia in retrolateral view" id="ABBRID0E2TAI" xlink:type="simple">PTL</abbrev> (should be shorter and more thickened proximally in <italic><tp:taxon-name><tp:taxon-name-part taxon-name-part-type="genus" reg="Hypochilus">H.</tp:taxon-name-part><tp:taxon-name-part taxon-name-part-type="species" reg="bernardino">bernardino</tp:taxon-name-part></tp:taxon-name></italic>). We found that <abbrev xmlns:xlink="http://www.w3.org/1999/xlink" xlink:title="length of male palpal tarsus in retrolateral view" id="ABBRID0EKUAI" xlink:type="simple">PTaL</abbrev> overlaps with northern populations (Table <xref ref-type="table" rid="T5">5</xref>), and is therefore not diagnostic. The <abbrev xmlns:xlink="http://www.w3.org/1999/xlink" xlink:title="maximum width of male pedipalpal tibia in retrolateral view" id="ABBRID0ESUAI" xlink:type="simple">PTW</abbrev>/<abbrev xmlns:xlink="http://www.w3.org/1999/xlink" xlink:title="length of tibia in retrolateral view" id="ABBRID0EWUAI" xlink:type="simple">PTL</abbrev> ratio is generally smaller in <italic><tp:taxon-name><tp:taxon-name-part taxon-name-part-type="genus" reg="Hypochilus">H.</tp:taxon-name-part><tp:taxon-name-part taxon-name-part-type="species" reg="bernardino">bernardino</tp:taxon-name-part></tp:taxon-name></italic>, but there is some overlap with northern populations, again calling into question the diagnostic value of this character. We did find that the male <abbrev xmlns:xlink="http://www.w3.org/1999/xlink" xlink:title="male palpal conductor length in retrolateral view" id="ABBRID0EFVAI" xlink:type="simple">CdL</abbrev> is consistently shorter in <italic><tp:taxon-name><tp:taxon-name-part taxon-name-part-type="genus" reg="Hypochilus">H.</tp:taxon-name-part><tp:taxon-name-part taxon-name-part-type="species" reg="bernardino">bernardino</tp:taxon-name-part></tp:taxon-name></italic> (Table <xref ref-type="table" rid="T5">5</xref>), and hypothesize this as a new morphological character diagnostic for the species. Again, consistent with a hypothesis of phylogenetic niche conservatism imparting morphological stasis, the species is only weakly morphologically diagnoseable. The disjunct geographic distribution (Fig. <xref ref-type="fig" rid="F9">9</xref>) and hundreds of diagnostic nucleotide changes (alignments at <ext-link xmlns:xlink="http://www.w3.org/1999/xlink" xlink:type="simple" ext-link-type="doi" xlink:href="10.5061/dryad.g1jwstqsd">https://doi.org/10.5061/dryad.g1jwstqsd</ext-link>) can also be used to recognize this species.</p><table-wrap id="T5" position="float" orientation="portrait"><label>Table 5.</label><caption><p>Morphological measurements. <abbrev xmlns:xlink="http://www.w3.org/1999/xlink" xlink:title="maximum width of male pedipalpal tibia in retrolateral view" id="ABBRID0EKWAI" xlink:type="simple">PTW</abbrev>/<abbrev xmlns:xlink="http://www.w3.org/1999/xlink" xlink:title="length of tibia in retrolateral view" id="ABBRID0EOWAI" xlink:type="simple">PTL</abbrev> (maximum width of male pedipalpal tibia in retrolateral view/length of tibia in retrolateral view), <abbrev xmlns:xlink="http://www.w3.org/1999/xlink" xlink:title="male palpal conductor length in retrolateral view" id="ABBRID0ESWAI" xlink:type="simple">CdL</abbrev> (male palpal conductor length in retrolateral view), <abbrev xmlns:xlink="http://www.w3.org/1999/xlink" xlink:title="diameter of anterior median eye pupil" id="ABBRID0EWWAI" xlink:type="simple">AME</abbrev> (diameter of anterior median eye pupil), <abbrev xmlns:xlink="http://www.w3.org/1999/xlink" xlink:title="length of male palpal tarsus in retrolateral view" id="ABBRID0E1WAI" xlink:type="simple">PTaL</abbrev> (length of male palpal tarsus in retrolateral view), <abbrev xmlns:xlink="http://www.w3.org/1999/xlink" xlink:title="number of promarginal cheliceral teeth" id="ABBRID0E5WAI" xlink:type="simple">CTpr</abbrev> (number of promarginal cheliceral teeth), <abbrev xmlns:xlink="http://www.w3.org/1999/xlink" xlink:title="number of retromarginal cheliceral teeth" id="ABBRID0ECXAI" xlink:type="simple">CTre</abbrev> (number of retromarginal cheliceral teeth). Raw measurements provided in Suppl. material <xref ref-type="supplementary-material" rid="S2">2</xref>.</p></caption><table id="TID0EOSCI" rules="all"><tbody><tr><th rowspan="1" colspan="1"/><th rowspan="1" colspan="1"><abbrev xmlns:xlink="http://www.w3.org/1999/xlink" xlink:title="maximum width of male pedipalpal tibia in retrolateral view" id="ABBRID0EWXAI" xlink:type="simple">PTW</abbrev>/<abbrev xmlns:xlink="http://www.w3.org/1999/xlink" xlink:title="length of tibia in retrolateral view" id="ABBRID0E1XAI" xlink:type="simple">PTL</abbrev></th><th rowspan="1" colspan="1">
                    <abbrev xmlns:xlink="http://www.w3.org/1999/xlink" xlink:title="male palpal conductor length in retrolateral view" id="ABBRID0EBYAI" xlink:type="simple">CdL</abbrev>
                  </th><th rowspan="1" colspan="1">
                    <abbrev xmlns:xlink="http://www.w3.org/1999/xlink" xlink:title="diameter of anterior median eye pupil" id="ABBRID0EJYAI" xlink:type="simple">AME</abbrev>
                  </th><th rowspan="1" colspan="1">
                    <abbrev xmlns:xlink="http://www.w3.org/1999/xlink" xlink:title="length of male palpal tarsus in retrolateral view" id="ABBRID0ERYAI" xlink:type="simple">PTaL</abbrev>
                  </th><th rowspan="1" colspan="1">
                    <abbrev xmlns:xlink="http://www.w3.org/1999/xlink" xlink:title="number of promarginal cheliceral teeth" id="ABBRID0EZYAI" xlink:type="simple">CTpr</abbrev>
                  </th><th rowspan="1" colspan="1">
                    <abbrev xmlns:xlink="http://www.w3.org/1999/xlink" xlink:title="number of retromarginal cheliceral teeth" id="ABBRID0EBZAI" xlink:type="simple">CTre</abbrev>
                  </th></tr><tr><td rowspan="1" colspan="1">
                    <italic>
                      <tp:taxon-name><tp:taxon-name-part taxon-name-part-type="genus" reg="Hypochilus">H.</tp:taxon-name-part><tp:taxon-name-part taxon-name-part-type="species" reg="bernardino">bernardino</tp:taxon-name-part></tp:taxon-name>
                    </italic>
                  </td><td rowspan="1" colspan="1">0.253–0.267</td><td rowspan="1" colspan="1">0.475–0.50</td><td rowspan="1" colspan="1">0.1–0.125</td><td rowspan="1" colspan="1">0.82–1.0</td><td rowspan="1" colspan="1">4–5</td><td rowspan="1" colspan="1">2–3</td></tr><tr><td rowspan="1" colspan="1"><italic><tp:taxon-name><tp:taxon-name-part taxon-name-part-type="genus" reg="Hypochilus">H.</tp:taxon-name-part><tp:taxon-name-part taxon-name-part-type="species" reg="petrunkevitchi">petrunkevitchi</tp:taxon-name-part></tp:taxon-name></italic><abbrev xmlns:xlink="http://www.w3.org/1999/xlink" xlink:title="Merced River" id="ABBRID0EX1AI" xlink:type="simple">YOSE</abbrev> lineage</td><td rowspan="1" colspan="1">0.259–0.292</td><td rowspan="1" colspan="1">0.625</td><td rowspan="1" colspan="1">0.10–0.125</td><td rowspan="1" colspan="1">0.925–1.0</td><td rowspan="1" colspan="1">5</td><td rowspan="1" colspan="1">2</td></tr><tr><td rowspan="1" colspan="1"><italic><tp:taxon-name><tp:taxon-name-part taxon-name-part-type="genus" reg="Hypochilus">H.</tp:taxon-name-part><tp:taxon-name-part taxon-name-part-type="species" reg="petrunkevitchi">petrunkevitchi</tp:taxon-name-part></tp:taxon-name></italic><abbrev xmlns:xlink="http://www.w3.org/1999/xlink" xlink:title="Kings River" id="ABBRID0E42AI" xlink:type="simple">KING</abbrev> lineage</td><td rowspan="1" colspan="1">0.278</td><td rowspan="1" colspan="1">0.60</td><td rowspan="1" colspan="1">0.10</td><td rowspan="1" colspan="1">0.875</td><td rowspan="1" colspan="1">5</td><td rowspan="1" colspan="1">2</td></tr><tr><td rowspan="1" colspan="1"><italic><tp:taxon-name><tp:taxon-name-part taxon-name-part-type="genus" reg="Hypochilus">H.</tp:taxon-name-part><tp:taxon-name-part taxon-name-part-type="species" reg="petrunkevitchi">petrunkevitchi</tp:taxon-name-part></tp:taxon-name></italic><abbrev xmlns:xlink="http://www.w3.org/1999/xlink" xlink:title="Kaweah River" id="ABBRID0ED4AI" xlink:type="simple">KAW</abbrev> lineage</td><td rowspan="1" colspan="1">0.274–0.307</td><td rowspan="1" colspan="1">0.575–0.675</td><td rowspan="1" colspan="1">0.10–0.125</td><td rowspan="1" colspan="1">0.925–1.15</td><td rowspan="1" colspan="1">4–5</td><td rowspan="1" colspan="1">2</td></tr><tr><td rowspan="1" colspan="1"><italic><tp:taxon-name><tp:taxon-name-part taxon-name-part-type="genus" reg="Hypochilus">H.</tp:taxon-name-part><tp:taxon-name-part taxon-name-part-type="species" reg="xomote">xomote</tp:taxon-name-part></tp:taxon-name></italic> sp. nov.</td><td rowspan="1" colspan="1">0.256–0.338</td><td rowspan="1" colspan="1">0.525–0.575</td><td rowspan="1" colspan="1">0.10–0.125</td><td rowspan="1" colspan="1">0.775–1.075</td><td rowspan="1" colspan="1">4–5</td><td rowspan="1" colspan="1">1–2</td></tr></tbody></table></table-wrap></tp:treatment-sec><tp:treatment-sec sec-type="Genetic data" id="SECID0E25AI"><title>Genetic data.</title><p>SRA Accession numbers: SAMN21239435–SAMN21239437.</p></tp:treatment-sec><tp:treatment-sec sec-type="New records" id="SECID0EA6AI"><title>New records.</title><p>California, San Bernardino County, San Bernardino Mountains, Camp Creek east of Forest Falls, <named-content xmlns:xlink="http://www.w3.org/1999/xlink" content-type="dwc:verbatimCoordinates" xlink:type="simple"><named-content content-type="geo-json" specific-use="{&#34;type&#34;:&#34;Point&#34;,&#34;coordinates&#34;:[-116.887600,34.076000]}" id="NCID0EJ6AI" xlink:type="simple">34.0760, -116.8876</named-content></named-content>, coll. M. Hedin, 10 July 1993 (SDSU_H0025–0027, 3I). San Bernardino County, San Bernardino Mountains, Hwy 38, tributary into East Fork Mountain Home Creek, in culvert and tunnel under highway, <named-content xmlns:xlink="http://www.w3.org/1999/xlink" content-type="dwc:verbatimCoordinates" xlink:type="simple"><named-content content-type="geo-json" specific-use="{&#34;type&#34;:&#34;Point&#34;,&#34;coordinates&#34;:[-116.976800,34.119800]}" id="NCID0ER6AI" xlink:type="simple">34.1198, -116.9768</named-content></named-content>, coll. E. Ciaccio, 4 August 2018 (SDSU_G2897–2899, 3I). San Bernardino County, San Bernardino Mountains, Hwy 38, tributary into East Fork Mountain Home Creek, in culvert and tunnel under highway, <named-content xmlns:xlink="http://www.w3.org/1999/xlink" content-type="dwc:verbatimCoordinates" xlink:type="simple"><named-content content-type="geo-json" specific-use="{&#34;type&#34;:&#34;Point&#34;,&#34;coordinates&#34;:[-116.976800,34.119800]}" id="NCID0EZ6AI" xlink:type="simple">34.1198, -116.9768</named-content></named-content>, coll. E. Ciaccio, 27 Sept 2018 (SDSU_G2929–2932, 4M). San Bernardino County, San Bernardino Mountains, Hwy 38, Forsee Creek, along stream and tunnel under highway, <named-content xmlns:xlink="http://www.w3.org/1999/xlink" content-type="dwc:verbatimCoordinates" xlink:type="simple"><named-content content-type="geo-json" specific-use="{&#34;type&#34;:&#34;Point&#34;,&#34;coordinates&#34;:[-116.931500,34.157400]}" id="NCID0EBABI" xlink:type="simple">34.1574, -116.9315</named-content></named-content>, coll. E. Ciaccio, 4 August 2018 (SDSU_G2893–2896, F, 3I). See also Suppl. material <xref ref-type="supplementary-material" rid="S2">2</xref> for locality (including elevation) and natural history information for specimens examined.</p></tp:treatment-sec><tp:treatment-sec sec-type="remarks" id="SECID0EKABI"><title>Remarks.</title><p><xref ref-type="bibr" rid="B12">Catley (1994)</xref> hypothesized the following diagnostic features, based on comparisons to near-type locality <italic><tp:taxon-name><tp:taxon-name-part taxon-name-part-type="genus" reg="Hypochilus">H.</tp:taxon-name-part><tp:taxon-name-part taxon-name-part-type="species" reg="petrunkevitchi">petrunkevitchi</tp:taxon-name-part></tp:taxon-name></italic>:</p><p>“<italic>The species most closely resembles its sister species <tp:taxon-name><tp:taxon-name-part taxon-name-part-type="genus" reg="Hypochilus">Hypochilus</tp:taxon-name-part><tp:taxon-name-part taxon-name-part-type="species" reg="petrunkevitchi">petrunkevitchi</tp:taxon-name-part></tp:taxon-name> in general coloration, eye dimensions, and male pedipalpal morphology. Males can be recognized by the apex of the conductor which is more loosely whorled (fig. 24) than in <tp:taxon-name><tp:taxon-name-part taxon-name-part-type="genus" reg="Hypochilus">H.</tp:taxon-name-part><tp:taxon-name-part taxon-name-part-type="species" reg="petrunkevitchi">petrunkevitchi</tp:taxon-name-part></tp:taxon-name>, the shorter pedipalpal tarsus, a greatly reduced distal palpal (conductor) apophysis (fig. 25), and a median palpal apophysis that is significantly smaller than <tp:taxon-name><tp:taxon-name-part taxon-name-part-type="genus" reg="Hypochilus">H.</tp:taxon-name-part><tp:taxon-name-part taxon-name-part-type="species" reg="petrunkevitchi">petrunkevitchi</tp:taxon-name-part></tp:taxon-name>, with no notch (fig. 7). The short palpal tibia is strongly incrassate proximally. Females … are particularly difficult to separate from <tp:taxon-name><tp:taxon-name-part taxon-name-part-type="genus" reg="Hypochilus">H.</tp:taxon-name-part><tp:taxon-name-part taxon-name-part-type="species" reg="petrunkevitchi">petrunkevitchi</tp:taxon-name-part></tp:taxon-name> females, the former possessing similar but smaller convoluted spermathecal ducts (fig. 11)</italic>.”</p><p>Our comparisons of near-type <italic><tp:taxon-name><tp:taxon-name-part taxon-name-part-type="genus" reg="Hypochilus">H.</tp:taxon-name-part><tp:taxon-name-part taxon-name-part-type="species" reg="bernardino">bernardino</tp:taxon-name-part></tp:taxon-name></italic> to larger samples (Suppl. material <xref ref-type="supplementary-material" rid="S2">2</xref>) of more northern populations in California (not including the distinctive <italic><tp:taxon-name><tp:taxon-name-part taxon-name-part-type="genus" reg="Hypochilus">H.</tp:taxon-name-part><tp:taxon-name-part taxon-name-part-type="species" reg="kastoni">kastoni</tp:taxon-name-part></tp:taxon-name></italic>) suggests the following character trends. Regarding the shape of the apex of the conductor, we find no consistent difference in tightness of the whorls (Fig. <xref ref-type="fig" rid="F10">10</xref>), a feature that we also found difficult to characterize. The small distal conductor apophysis is likewise inconsistently absent or barely present across populations (Fig. <xref ref-type="fig" rid="F10">10</xref>). We also could not discern a consistent difference in the shape of the median palpal apophysis (Figs <xref ref-type="fig" rid="F11">11</xref>, <xref ref-type="fig" rid="F12">12</xref>), with our SEM imaged <italic><tp:taxon-name><tp:taxon-name-part taxon-name-part-type="genus" reg="Hypochilus">H.</tp:taxon-name-part><tp:taxon-name-part taxon-name-part-type="species" reg="bernardino">bernardino</tp:taxon-name-part></tp:taxon-name></italic> specimens appearing much like the original drawings of <italic><tp:taxon-name><tp:taxon-name-part taxon-name-part-type="genus" reg="Hypochilus">H.</tp:taxon-name-part><tp:taxon-name-part taxon-name-part-type="species" reg="petrunkevitchi">petrunkevitchi</tp:taxon-name-part></tp:taxon-name></italic> (<xref ref-type="bibr" rid="B12">Catley 1994</xref>: fig. 8) . Differences in the degree of sclerotization at the base of this apophysis also makes the narrowness somewhat subjective to score, at least in some specimens. Finally, we found female spermathecal morphology to be highly conserved (Fig. <xref ref-type="fig" rid="F13">13</xref>); it is possible that the median ducts are more convoluted in <italic><tp:taxon-name><tp:taxon-name-part taxon-name-part-type="genus" reg="Hypochilus">H.</tp:taxon-name-part><tp:taxon-name-part taxon-name-part-type="species" reg="bernardino">bernardino</tp:taxon-name-part></tp:taxon-name></italic> than in northern populations, but this difference is subtle given our sampling.</p><fig id="F10" position="float" orientation="portrait"><object-id xmlns:xlink="http://www.w3.org/1999/xlink" content-type="doi" xlink:type="simple">10.3897/zookeys.1086.77190.figure10</object-id><object-id xmlns:xlink="http://www.w3.org/1999/xlink" content-type="arpha" xlink:type="simple">52BBF961-4732-517B-BB5D-3A7C7480486C</object-id><label>Figure 10.</label><caption><p>California taxa male palp (conductor) comparison. For each specimen, left panel = prolateral view, right panel = retrolateral view. <italic><tp:taxon-name><tp:taxon-name-part taxon-name-part-type="genus" reg="Hypochilus">H.</tp:taxon-name-part><tp:taxon-name-part taxon-name-part-type="species" reg="bernardino">bernardino</tp:taxon-name-part></tp:taxon-name></italic><bold>A, B</bold> Mtn Home (SDSU_G2931) <bold>C, D</bold> Mtn Home (SDSU_G2932); <italic><tp:taxon-name><tp:taxon-name-part taxon-name-part-type="genus" reg="Hypochilus">H.</tp:taxon-name-part><tp:taxon-name-part taxon-name-part-type="species" reg="xomote">xomote</tp:taxon-name-part></tp:taxon-name></italic><bold>E, F</bold> Alder Creek (SDSU_G2600) <bold>G, H</bold> Tule River (SDSU_G2289); <italic><tp:taxon-name><tp:taxon-name-part taxon-name-part-type="genus" reg="Hypochilus">H.</tp:taxon-name-part><tp:taxon-name-part taxon-name-part-type="species" reg="petrunkevitchi">petrunkevitchi</tp:taxon-name-part></tp:taxon-name></italic> KINGS lineage <bold>I, J</bold> Mill Flat (SDSU_G2554); <italic><tp:taxon-name><tp:taxon-name-part taxon-name-part-type="genus" reg="Hypochilus">H.</tp:taxon-name-part><tp:taxon-name-part taxon-name-part-type="species" reg="petrunkevitchi">petrunkevitchi</tp:taxon-name-part></tp:taxon-name></italic><abbrev xmlns:xlink="http://www.w3.org/1999/xlink" xlink:title="Kaweah River" id="ABBRID0E6GBI" xlink:type="simple">KAW</abbrev> lineage <bold>K, L</bold> Mineral King Road (SDSU_TAC000192); <italic><tp:taxon-name><tp:taxon-name-part taxon-name-part-type="genus" reg="Hypochilus">H.</tp:taxon-name-part><tp:taxon-name-part taxon-name-part-type="species" reg="petrunkevitchi">petrunkevitchi</tp:taxon-name-part></tp:taxon-name></italic><abbrev xmlns:xlink="http://www.w3.org/1999/xlink" xlink:title="Merced River" id="ABBRID0EQHBI" xlink:type="simple">YOSE</abbrev> lineage <bold>M, N</bold> Yosemite (SDSU_G2568); <italic><tp:taxon-name><tp:taxon-name-part taxon-name-part-type="genus" reg="Hypochilus">H.</tp:taxon-name-part><tp:taxon-name-part taxon-name-part-type="species" reg="kastoni">kastoni</tp:taxon-name-part></tp:taxon-name></italic><bold>O, P</bold> Ney Springs (SDSU_TAC000191). Distal conductor apophysis highlighted by arrows. Detailed specimen information provided in Suppl. material <xref ref-type="supplementary-material" rid="S2">2</xref>.</p></caption><graphic xmlns:xlink="http://www.w3.org/1999/xlink" xlink:href="zookeys-1086-163-g010.jpg" position="float" orientation="portrait" xlink:type="simple" id="oo_647547.jpg"><uri content-type="original_file" xlink:type="simple">https://binary.pensoft.net/fig/647547</uri></graphic></fig></tp:treatment-sec><tp:treatment-sec sec-type="distribution" id="SECID0EMIBI"><title>Distribution and habitat.</title><p>Known only from two primary forks of a single drainage basin (headwaters of Santa Ana River, and Mill Creek, a large tributary of the Santa Ana), south side of the San Bernardino Mountains of southern California (Fig. <xref ref-type="fig" rid="F9">9</xref>). The Forsee Creek population, near the headwaters of the Santa Ana River, represents a new record for this species. We suspect that additional populations likely exist in the narrow canyons that lead into the Santa Ana River, for example, Bear Creek, Warm Springs Canyon, etc. In our recent collections we have found spiders in webs on large, sheltered granite boulders near streams, and in stream culverts beneath a primary highway.</p><fig id="F11" position="float" orientation="portrait"><object-id xmlns:xlink="http://www.w3.org/1999/xlink" content-type="doi" xlink:type="simple">10.3897/zookeys.1086.77190.figure11</object-id><object-id xmlns:xlink="http://www.w3.org/1999/xlink" content-type="arpha" xlink:type="simple">285061BD-9398-53A0-91A9-B891FD5C58D7</object-id><label>Figure 11.</label><caption><p>California taxa male palp comparison, prolateral views. <italic><tp:taxon-name><tp:taxon-name-part taxon-name-part-type="genus" reg="Hypochilus">H.</tp:taxon-name-part><tp:taxon-name-part taxon-name-part-type="species" reg="kastoni">kastoni</tp:taxon-name-part></tp:taxon-name></italic><bold>A</bold> Ney Springs (SDSU_TAC000191); <italic><tp:taxon-name><tp:taxon-name-part taxon-name-part-type="genus" reg="Hypochilus">H.</tp:taxon-name-part><tp:taxon-name-part taxon-name-part-type="species" reg="bernardino">bernardino</tp:taxon-name-part></tp:taxon-name></italic><bold>B</bold> Mtn Home (SDSU_G2931) <bold>C</bold> Mtn Home (SDSU_G2932); <italic><tp:taxon-name><tp:taxon-name-part taxon-name-part-type="genus" reg="Hypochilus">H.</tp:taxon-name-part><tp:taxon-name-part taxon-name-part-type="species" reg="xomote">xomote</tp:taxon-name-part></tp:taxon-name></italic><bold>D</bold> Tule River (SDSU_G2289) <bold>E</bold> Alder Creek (SDSU_G2600) <bold>F</bold> Belknap Springs (SDSU_G2300); <italic><tp:taxon-name><tp:taxon-name-part taxon-name-part-type="genus" reg="Hypochilus">H.</tp:taxon-name-part><tp:taxon-name-part taxon-name-part-type="species" reg="petrunkevitchi">petrunkevitchi</tp:taxon-name-part></tp:taxon-name></italic> KINGS lineage <bold>G</bold> Mill Flat (SDSU_G2554); <italic><tp:taxon-name><tp:taxon-name-part taxon-name-part-type="genus" reg="Hypochilus">H.</tp:taxon-name-part><tp:taxon-name-part taxon-name-part-type="species" reg="petrunkevitchi">petrunkevitchi</tp:taxon-name-part></tp:taxon-name></italic><abbrev xmlns:xlink="http://www.w3.org/1999/xlink" xlink:title="Kaweah River" id="ABBRID0EDLBI" xlink:type="simple">KAW</abbrev> lineage <bold>H</bold> Mineral King Road (SDSU_TAC000192); <italic><tp:taxon-name><tp:taxon-name-part taxon-name-part-type="genus" reg="Hypochilus">H.</tp:taxon-name-part><tp:taxon-name-part taxon-name-part-type="species" reg="petrunkevitchi">petrunkevitchi</tp:taxon-name-part></tp:taxon-name></italic><abbrev xmlns:xlink="http://www.w3.org/1999/xlink" xlink:title="Merced River" id="ABBRID0EULBI" xlink:type="simple">YOSE</abbrev> lineage <bold>I</bold> Yosemite (SDSU_G2568). Median apophysis highlighted by arrows. For specimens E and I the bulb has rotated during specimen prep; these two images are retrolateral views, subsequently flipped in Photoshop. Detailed specimen information provided in Suppl. material <xref ref-type="supplementary-material" rid="S2">2</xref>.</p></caption><graphic xmlns:xlink="http://www.w3.org/1999/xlink" xlink:href="zookeys-1086-163-g011.jpg" position="float" orientation="portrait" xlink:type="simple" id="oo_647548.jpg"><uri content-type="original_file" xlink:type="simple">https://binary.pensoft.net/fig/647548</uri></graphic></fig></tp:treatment-sec><tp:treatment-sec sec-type="Conservation" id="SECID0EDMBI"><title>Conservation.</title><p>We view <italic><tp:taxon-name><tp:taxon-name-part taxon-name-part-type="genus" reg="Hypochilus">H.</tp:taxon-name-part><tp:taxon-name-part taxon-name-part-type="species" reg="bernardino">bernardino</tp:taxon-name-part></tp:taxon-name></italic> as a short-range endemic taxon with a precarious future, deserving of special conservation attention and monitoring efforts. Over 25 years ago, <xref ref-type="bibr" rid="B12">Catley (1994)</xref> discussed how populations may have been negatively affected by drought. More recently, large fires have burned the forests of the Mountain Home Creek drainage (e.g., 2018 Valley fire). The loss of forest canopy cover is expected to result in fundamental changes in microhabitat conditions, and in concert with increasing global temperatures, calls for continued close monitoring of <italic><tp:taxon-name><tp:taxon-name-part taxon-name-part-type="genus" reg="Hypochilus">H.</tp:taxon-name-part><tp:taxon-name-part taxon-name-part-type="species" reg="bernardino">bernardino</tp:taxon-name-part></tp:taxon-name></italic> populations.</p><fig id="F12" position="float" orientation="portrait"><object-id xmlns:xlink="http://www.w3.org/1999/xlink" content-type="doi" xlink:type="simple">10.3897/zookeys.1086.77190.figure12</object-id><object-id xmlns:xlink="http://www.w3.org/1999/xlink" content-type="arpha" xlink:type="simple">3B1BE871-FE84-57EE-9DD9-29B046407106</object-id><label>Figure 12.</label><caption><p>California taxa male palp comparison, retrolateral views. <italic><tp:taxon-name><tp:taxon-name-part taxon-name-part-type="genus" reg="Hypochilus">H.</tp:taxon-name-part><tp:taxon-name-part taxon-name-part-type="species" reg="kastoni">kastoni</tp:taxon-name-part></tp:taxon-name></italic><bold>A</bold> Ney Springs (SDSU_TAC000191); <italic><tp:taxon-name><tp:taxon-name-part taxon-name-part-type="genus" reg="Hypochilus">H.</tp:taxon-name-part><tp:taxon-name-part taxon-name-part-type="species" reg="bernardino">bernardino</tp:taxon-name-part></tp:taxon-name></italic><bold>B</bold> Mtn Home (SDSU_G2931) <bold>C</bold> Mtn Home (SDSU_G2932); <italic><tp:taxon-name><tp:taxon-name-part taxon-name-part-type="genus" reg="Hypochilus">H.</tp:taxon-name-part><tp:taxon-name-part taxon-name-part-type="species" reg="xomote">xomote</tp:taxon-name-part></tp:taxon-name></italic><bold>D</bold> Tule River (SDSU_G2289) <bold>E</bold> Alder Creek (SDSU_G2600) <bold>F</bold> Belknap Creek (SDSU_G2300); <italic><tp:taxon-name><tp:taxon-name-part taxon-name-part-type="genus" reg="Hypochilus">H.</tp:taxon-name-part><tp:taxon-name-part taxon-name-part-type="species" reg="petrunkevitchi">petrunkevitchi</tp:taxon-name-part></tp:taxon-name></italic> KINGS lineage <bold>G</bold> Mill Flat (SDSU_G2554); <italic><tp:taxon-name><tp:taxon-name-part taxon-name-part-type="genus" reg="Hypochilus">H.</tp:taxon-name-part><tp:taxon-name-part taxon-name-part-type="species" reg="petrunkevitchi">petrunkevitchi</tp:taxon-name-part></tp:taxon-name></italic><abbrev xmlns:xlink="http://www.w3.org/1999/xlink" xlink:title="Kaweah River" id="ABBRID0EQPBI" xlink:type="simple">KAW</abbrev> lineage <bold>H</bold> Mineral King Road (SDSU_TAC000192); <italic><tp:taxon-name><tp:taxon-name-part taxon-name-part-type="genus" reg="Hypochilus">H.</tp:taxon-name-part><tp:taxon-name-part taxon-name-part-type="species" reg="petrunkevitchi">petrunkevitchi</tp:taxon-name-part></tp:taxon-name></italic><abbrev xmlns:xlink="http://www.w3.org/1999/xlink" xlink:title="Merced River" id="ABBRID0EBQBI" xlink:type="simple">YOSE</abbrev> lineage <bold>I</bold> Yosemite (SDSU_G2568). For specimens E and I the bulb has rotated during specimen prep; these two images are prolateral views, subsequently flipped in Photoshop. Detailed specimen information provided in Suppl. material <xref ref-type="supplementary-material" rid="S2">2</xref>.</p></caption><graphic xmlns:xlink="http://www.w3.org/1999/xlink" xlink:href="zookeys-1086-163-g012.jpg" position="float" orientation="portrait" xlink:type="simple" id="oo_647549.jpg"><uri content-type="original_file" xlink:type="simple">https://binary.pensoft.net/fig/647549</uri></graphic></fig></tp:treatment-sec><tp:treatment-sec><!--Section generated to contain objects referenced in tp:taxon-treatment.--><fig id="F9" position="float" orientation="portrait"><object-id xmlns:xlink="http://www.w3.org/1999/xlink" content-type="doi" xlink:type="simple">10.3897/zookeys.1086.77190.figure9</object-id><object-id xmlns:xlink="http://www.w3.org/1999/xlink" content-type="arpha" xlink:type="simple">EDC66023-DE77-511A-8653-0730E28526B7</object-id><label>Figure 9.</label><caption><p>Southern Sierra Nevada topography map with genetic and morphological sample locations (see Suppl. material <xref ref-type="supplementary-material" rid="S1">1</xref> and Suppl. material <xref ref-type="supplementary-material" rid="S2">2</xref>). Geographic gaps and other notable geographic features mentioned in the text are highlighted.</p></caption><graphic xmlns:xlink="http://www.w3.org/1999/xlink" xlink:href="zookeys-1086-163-g009.jpg" position="float" orientation="portrait" xlink:type="simple" id="oo_647546.jpg"><uri content-type="original_file" xlink:type="simple">https://binary.pensoft.net/fig/647546</uri></graphic></fig><supplementary-material xmlns:xlink="http://www.w3.org/1999/xlink" id="S1" position="float" orientation="portrait" xlink:type="simple"><object-id content-type="doi" xlink:type="simple">10.3897/zookeys.1086.77190.suppl1</object-id><object-id content-type="arpha" xlink:type="simple">FD266E63-91C8-593D-AF0A-14918356955E</object-id><label>Supplementary material 1</label><caption><p>Appendix I</p></caption><statement content-type="dataType"><label>Data type</label><p>xslx. file</p></statement><statement content-type="notes"><label>Explanation note</label><p>Specimens used in phylogenomic analysis.</p></statement><media xlink:href="zookeys-1086-163-s001.xlsx" mimetype="application" mime-subtype="vnd.openxmlformats-officedocument.spreadsheetml.sheet" position="float" orientation="portrait" xlink:type="simple" id="oo_647552.xlsx"><uri content-type="original_file" xlink:type="simple">https://binary.pensoft.net/file/647552</uri></media><permissions><license xlink:type="simple"><license-p>This dataset is made available under the Open Database License (http://opendatacommons.org/licenses/odbl/1.0/). The Open Database License (ODbL) is a license agreement intended to allow users to freely share, modify, and use this Dataset while maintaining this same freedom for others, provided that the original source and author(s) are credited.</license-p></license></permissions><attrib specific-use="authors">Erik Ciaccio, Andrew Debray, Marshal Hedin</attrib></supplementary-material><supplementary-material xmlns:xlink="http://www.w3.org/1999/xlink" id="S2" position="float" orientation="portrait" xlink:type="simple"><object-id content-type="doi" xlink:type="simple">10.3897/zookeys.1086.77190.suppl2</object-id><object-id content-type="arpha" xlink:type="simple">5C62F21D-782A-5DBF-95CB-9A1A783FD165</object-id><label>Supplementary material 2</label><caption><p>Appendix II</p></caption><statement content-type="dataType"><label>Data type</label><p>xslx. file</p></statement><statement content-type="notes"><label>Explanation note</label><p>Specimens examined and used for study of morphology.</p></statement><media xlink:href="zookeys-1086-163-s002.xlsx" mimetype="application" mime-subtype="vnd.openxmlformats-officedocument.spreadsheetml.sheet" position="float" orientation="portrait" xlink:type="simple" id="oo_647553.xlsx"><uri content-type="original_file" xlink:type="simple">https://binary.pensoft.net/file/647553</uri></media><permissions><license xlink:type="simple"><license-p>This dataset is made available under the Open Database License (http://opendatacommons.org/licenses/odbl/1.0/). The Open Database License (ODbL) is a license agreement intended to allow users to freely share, modify, and use this Dataset while maintaining this same freedom for others, provided that the original source and author(s) are credited.</license-p></license></permissions><attrib specific-use="authors">Erik Ciaccio, Andrew Debray, Marshal Hedin</attrib></supplementary-material><fig id="F13" position="float" orientation="portrait"><object-id xmlns:xlink="http://www.w3.org/1999/xlink" content-type="doi" xlink:type="simple">10.3897/zookeys.1086.77190.figure13</object-id><object-id xmlns:xlink="http://www.w3.org/1999/xlink" content-type="arpha" xlink:type="simple">43D29CD4-E527-52D2-BF48-F0B3CFAAC7AF</object-id><label>Figure 13.</label><caption><p>Comparative female spermathecal morphology for California taxa. <italic><tp:taxon-name><tp:taxon-name-part taxon-name-part-type="genus" reg="Hypochilus">H.</tp:taxon-name-part><tp:taxon-name-part taxon-name-part-type="species" reg="bernardino">bernardino</tp:taxon-name-part></tp:taxon-name></italic><bold>A</bold> Foresee Creek (SDSU_G2893); <italic><tp:taxon-name><tp:taxon-name-part taxon-name-part-type="genus" reg="Hypochilus">H.</tp:taxon-name-part><tp:taxon-name-part taxon-name-part-type="species" reg="petrunkevitchi">petrunkevitchi</tp:taxon-name-part></tp:taxon-name></italic><abbrev xmlns:xlink="http://www.w3.org/1999/xlink" xlink:title="Merced River" id="ABBRID0EEBCI" xlink:type="simple">YOSE</abbrev> lineage <bold>B</bold> Yosemite (SDSU_G2564); <italic><tp:taxon-name><tp:taxon-name-part taxon-name-part-type="genus" reg="Hypochilus">H.</tp:taxon-name-part><tp:taxon-name-part taxon-name-part-type="species" reg="xomote">xomote</tp:taxon-name-part></tp:taxon-name></italic><bold>C</bold> Jenny Creek (SDSU_G2477) <bold>D</bold> Windy Creek (SDSU_G2465) <bold>E</bold> Belknap Creek (SDSU_G2296) <bold>F</bold> Alder Creek (SDSU_G2601); <italic><tp:taxon-name><tp:taxon-name-part taxon-name-part-type="genus" reg="Hypochilus">H.</tp:taxon-name-part><tp:taxon-name-part taxon-name-part-type="species" reg="petrunkevitchi">petrunkevitchi</tp:taxon-name-part></tp:taxon-name></italic><abbrev xmlns:xlink="http://www.w3.org/1999/xlink" xlink:title="Kaweah River" id="ABBRID0EICCI" xlink:type="simple">KAW</abbrev> lineage <bold>G</bold> Ladybug Trail (SDSU_G2275) <bold>H</bold> Mineral King Road (SDSU_G2485); <italic><tp:taxon-name><tp:taxon-name-part taxon-name-part-type="genus" reg="Hypochilus">H.</tp:taxon-name-part><tp:taxon-name-part taxon-name-part-type="species" reg="petrunkevitchi">petrunkevitchi</tp:taxon-name-part></tp:taxon-name></italic> KINGS lineage <bold>I</bold> Mill Creek (SDSU_G2543) <bold>J</bold> Providence Creek (SDSU_G2508); <italic><tp:taxon-name><tp:taxon-name-part taxon-name-part-type="genus" reg="Hypochilus">H.</tp:taxon-name-part><tp:taxon-name-part taxon-name-part-type="species" reg="petrunkevitchi">petrunkevitchi</tp:taxon-name-part></tp:taxon-name></italic><abbrev xmlns:xlink="http://www.w3.org/1999/xlink" xlink:title="San Joaquin River" id="ABBRID0EKDCI" xlink:type="simple">SAN</abbrev> lineage <bold>K</bold> Snowslide Creek (SDSU_G2557) <bold>L</bold> Balsam Creek (SDSU_G2415). Scale bars shown for select specimens. Detailed specimen information provided in Suppl. material <xref ref-type="supplementary-material" rid="S2">2</xref>.</p></caption><graphic xmlns:xlink="http://www.w3.org/1999/xlink" xlink:href="zookeys-1086-163-g013.jpg" position="float" orientation="portrait" xlink:type="simple" id="oo_647550.jpg"><uri content-type="original_file" xlink:type="simple">https://binary.pensoft.net/fig/647550</uri></graphic></fig></tp:treatment-sec><ref-list><ref id="B33"><mixed-citation xmlns:xlink="http://www.w3.org/1999/xlink" xlink:type="simple"><person-group><name name-style="western"><surname>Gertsch</surname><given-names>WJ</given-names></name></person-group> (<year>1958</year>) <article-title>The spider family <tp:taxon-name><tp:taxon-name-part taxon-name-part-type="family">Hypochilidae</tp:taxon-name-part></tp:taxon-name>.</article-title><source>American Museum Novitates</source><volume>1912</volume>: <fpage>1</fpage>–<lpage>28</lpage>.</mixed-citation></ref><ref id="B29"><mixed-citation xmlns:xlink="http://www.w3.org/1999/xlink" xlink:type="simple"><person-group><name name-style="western"><surname>Forster</surname><given-names>RR</given-names></name><name name-style="western"><surname>Platnick</surname><given-names>NI</given-names></name><name name-style="western"><surname>Gray</surname><given-names>MR</given-names></name></person-group> (<year>1987</year>) <article-title>A review of the spider superfamilies <tp:taxon-name><tp:taxon-name-part taxon-name-part-type="superfamily">Hypochiloidea</tp:taxon-name-part></tp:taxon-name> and <tp:taxon-name><tp:taxon-name-part taxon-name-part-type="superfamily">Austrochiloidea</tp:taxon-name-part></tp:taxon-name> (<tp:taxon-name><tp:taxon-name-part taxon-name-part-type="order">Araneae</tp:taxon-name-part></tp:taxon-name>, <tp:taxon-name><tp:taxon-name-part taxon-name-part-type="suborder">Araneomorphae</tp:taxon-name-part></tp:taxon-name>).</article-title><source>Bulletin of the American Museum Natural History</source><volume>185</volume>(<issue>1</issue>): <fpage>1</fpage>–<lpage>116</lpage>. <ext-link xlink:type="simple" ext-link-type="uri" xlink:href="https://digitallibrary.amnh.org/handle/2246/969?show=full">https://digitallibrary.amnh.org/handle/2246/969?show=full</ext-link></mixed-citation></ref><ref id="B12"><mixed-citation xmlns:xlink="http://www.w3.org/1999/xlink" xlink:type="simple"><person-group><name name-style="western"><surname>Catley</surname><given-names>KM</given-names></name></person-group> (<year>1994</year>) <article-title>Descriptions of new <italic><tp:taxon-name><tp:taxon-name-part taxon-name-part-type="genus">Hypochilus</tp:taxon-name-part></tp:taxon-name></italic> species from New Mexico and California with a cladistic analysis of the <tp:taxon-name><tp:taxon-name-part taxon-name-part-type="family">Hypochilidae</tp:taxon-name-part></tp:taxon-name> (<tp:taxon-name><tp:taxon-name-part taxon-name-part-type="order">Araneae</tp:taxon-name-part></tp:taxon-name>).</article-title><source>American Museum Novitates</source><volume>3088</volume>: <fpage>1</fpage>–<lpage>27</lpage>.</mixed-citation></ref></ref-list></tp:taxon-treatment>
