# Supplementary material for: ﻿Phylogenomics of paleoendemic lampshade spiders (Araneae, Hypochilidae, Hypochilus), with the description of a new species from montane California
Source: Zookeys. 2022 Feb 17;1086:163–204. doi: 10.3897/zookeys.1086.77190 (PMC8873193; doi:10.3897/zookeys.1086.77190)
Supplement: XML Treatment for Hypochilus petrunkevitchi [file zookeys.1086.77190-treatment3.xml]

<!DOCTYPE tp:taxon-treatment
  PUBLIC "-//TaxonX//DTD Taxonomic Treatment Publishing DTD v0 20100105//EN" "tax-treatment-NSO.dtd">
<tp:taxon-treatment xmlns:tp="http://www.plazi.org/taxpub"><tp:treatment-meta><kwd-group><label>Taxon classification</label><kwd>
              <named-content content-type="kingdom">Animalia</named-content>
            </kwd><kwd>
              <named-content content-type="order">Araneae</named-content>
            </kwd><kwd>
              <named-content content-type="family">Hypochilidae</named-content>
            </kwd></kwd-group><mixed-citation publication-type="journal"><person-group><name><surname>Ciaccio</surname><given-names>Erik</given-names></name><name><surname>Debray</surname><given-names>Andrew</given-names></name><name><surname>Hedin</surname><given-names>Marshal</given-names></name></person-group><article-title>﻿Phylogenomics of paleoendemic lampshade spiders (<tp:taxon-name><tp:taxon-name-part taxon-name-part-type="order">Araneae</tp:taxon-name-part></tp:taxon-name>, <tp:taxon-name><tp:taxon-name-part taxon-name-part-type="family">Hypochilidae</tp:taxon-name-part></tp:taxon-name>, <italic><tp:taxon-name><tp:taxon-name-part taxon-name-part-type="genus" reg="Hypochilus">Hypochilus</tp:taxon-name-part></tp:taxon-name></italic>), with the description of a new species from montane California</article-title><source>Zookeys</source><day>17</day><month>02</month><year>2022</year><volume>1086</volume><fpage>163</fpage><lpage>204</lpage><pub-id pub-id-type="doi">10.3897/zookeys.1086.77190</pub-id></mixed-citation></tp:treatment-meta><tp:nomenclature><label>﻿</label><tp:taxon-name>
            <object-id xmlns:xlink="http://www.w3.org/1999/xlink" content-type="arpha" xlink:type="simple">B34D0D3A-7099-5456-9477-C9B209BD694B</object-id>
            <tp:taxon-name-part taxon-name-part-type="genus" reg="Hypochilus">Hypochilus</tp:taxon-name-part>
            <tp:taxon-name-part taxon-name-part-type="species" reg="petrunkevitchi">petrunkevitchi</tp:taxon-name-part>
          </tp:taxon-name><tp:taxon-authority>Gertsch, 1958</tp:taxon-authority><xref ref-type="fig" rid="F9">Figs 9</xref><xref ref-type="fig" rid="F10">, 10</xref><xref ref-type="fig" rid="F11">, 11</xref><xref ref-type="fig" rid="F12">, 12</xref><xref ref-type="fig" rid="F13">, 13</xref><tp:nomenclature-citation-list><tp:nomenclature-citation><tp:taxon-name>
                <tp:taxon-name-part taxon-name-part-type="genus" reg="Hypochilus">Hypochilus</tp:taxon-name-part>
                <tp:taxon-name-part taxon-name-part-type="species" reg="petrunkevitchi">petrunkevitchi</tp:taxon-name-part>
              </tp:taxon-name><comment><xref ref-type="bibr" rid="B33">Gertsch 1958</xref>: 11, figs. 5, 7, 15, 17, 21; Lehtinen 1967: 431, fig. 14; <xref ref-type="bibr" rid="B29">Forster et al. 1987</xref>: 21, figs 68–72; <xref ref-type="bibr" rid="B12">Catley 1994</xref>: 7, figs. 8, 13, 24.</comment></tp:nomenclature-citation></tp:nomenclature-citation-list></tp:nomenclature><tp:treatment-sec sec-type="material" id="SECID0ECTBI"><title>Material examined.</title><p>Fs from Ladybug Trail (SDSU_G2275), Mineral King Road (SDSU_G2485), Providence Creek (SDSU_G2508), Mill Creek (SDSU_G2543), Huntington Lake Road (SDSU_G2514, SDSU_G2557), Yosemite Falls (SDSU_G2564); Ms from Atwell-Hockett Trail (SDSU_G2260), Big Fern Springs (SDSU_G2262), Ladybug Trail (SDSU_G2274), Mehrten Creek (SDSU_G2285), Mineral King Road (SDSU_TAC000192), South Fork Kaweah River (SDSU_G2279), Mill Flat (SDSU_G2254), and Yosemite Falls (SDSU_G2568, SDSU_G2569); see Suppl. material <xref ref-type="supplementary-material" rid="S2">2</xref>.</p></tp:treatment-sec><tp:treatment-sec sec-type="diagnosis" id="SECID0EMTBI"><title>Diagnosis.</title><p>We found that the male palpal conductor (<abbrev xmlns:xlink="http://www.w3.org/1999/xlink" xlink:title="male palpal conductor length in retrolateral view" id="ABBRID0ESTBI" xlink:type="simple">CdL</abbrev>) is consistently longer in <italic><tp:taxon-name><tp:taxon-name-part taxon-name-part-type="genus" reg="Hypochilus">H.</tp:taxon-name-part><tp:taxon-name-part taxon-name-part-type="species" reg="petrunkevitchi">petrunkevitchi</tp:taxon-name-part></tp:taxon-name></italic> than in both <italic><tp:taxon-name><tp:taxon-name-part taxon-name-part-type="genus" reg="Hypochilus">H.</tp:taxon-name-part><tp:taxon-name-part taxon-name-part-type="species" reg="bernardino">bernardino</tp:taxon-name-part></tp:taxon-name></italic> and the new species below, although barely for the latter (Table <xref ref-type="table" rid="T5">5</xref>), and larger sample sizes might negate this difference. It is clear that all southern Sierran populations retain a very similar morphology, with minor morphological divergence associated with evolution in the southern Transverse ranges (<italic><tp:taxon-name><tp:taxon-name-part taxon-name-part-type="genus" reg="Hypochilus">H.</tp:taxon-name-part><tp:taxon-name-part taxon-name-part-type="species" reg="bernardino">bernardino</tp:taxon-name-part></tp:taxon-name></italic>).</p></tp:treatment-sec><tp:treatment-sec sec-type="Genetic data" id="SECID0E2UBI"><title>Genetic data.</title><p>SRA Accession numbers: SAMN21239424–SAMN21239431.</p></tp:treatment-sec><tp:treatment-sec sec-type="New records" id="SECID0EAVBI"><title>New records.</title><p>Merced River drainage (<abbrev xmlns:xlink="http://www.w3.org/1999/xlink" xlink:title="Merced River" id="ABBRID0EGVBI" xlink:type="simple">YOSE</abbrev>): California, Mariposa County, Yosemite NP, Big Oak Flat Rd., bridge over Tamarack Creek, <named-content xmlns:xlink="http://www.w3.org/1999/xlink" content-type="dwc:verbatimCoordinates" xlink:type="simple"><named-content content-type="geo-json" specific-use="{&#34;type&#34;:&#34;Point&#34;,&#34;coordinates&#34;:[-119.714300,37.727800]}" id="NCID0ENVBI" xlink:type="simple">37.7278, -119.7143</named-content></named-content>, coll. E. Ciaccio, M. Hedin, A. Rivera, 29 Sept 2017 (SDSU_G2561–2563, 3I). Mariposa County, Yosemite NP, vic Bridalveil Falls, <named-content xmlns:xlink="http://www.w3.org/1999/xlink" content-type="dwc:verbatimCoordinates" xlink:type="simple"><named-content content-type="geo-json" specific-use="{&#34;type&#34;:&#34;Point&#34;,&#34;coordinates&#34;:[-119.651900,37.716700]}" id="NCID0EVVBI" xlink:type="simple">37.7167, -119.6519</named-content></named-content>, coll. E. Ciaccio, 3 August 2017 (SDSU_G2515–2518, 4I). Mariposa County, Yosemite NP, near Yosemite Falls, <named-content xmlns:xlink="http://www.w3.org/1999/xlink" content-type="dwc:verbatimCoordinates" xlink:type="simple"><named-content content-type="geo-json" specific-use="{&#34;type&#34;:&#34;Point&#34;,&#34;coordinates&#34;:[-119.596500,37.749100]}" id="NCID0E4VBI" xlink:type="simple">37.7491, -119.5965</named-content></named-content>, coll. E. Ciaccio, M. Hedin, A. Rivera, 29 Sept 2017 (SDSU_G2564–2566, 2I, 2F, 2M). Mariposa County, Yosemite NP, near Yosemite Falls, <named-content xmlns:xlink="http://www.w3.org/1999/xlink" content-type="dwc:verbatimCoordinates" xlink:type="simple"><named-content content-type="geo-json" specific-use="{&#34;type&#34;:&#34;Point&#34;,&#34;coordinates&#34;:[-119.596500,37.749100]}" id="NCID0EFWBI" xlink:type="simple">37.7491, -119.5965</named-content></named-content>, coll. M. Hedin, K. Crandall, 27 June 1992 (SDSU_H0015–H0016, 2I). San Joaquin River drainage (<abbrev xmlns:xlink="http://www.w3.org/1999/xlink" xlink:title="San Joaquin River" id="ABBRID0EKWBI" xlink:type="simple">SAN</abbrev>): Fresno County, Sierra NF, Huntington Lake Rd., Balsam Creek turnout, <named-content xmlns:xlink="http://www.w3.org/1999/xlink" content-type="dwc:verbatimCoordinates" xlink:type="simple"><named-content content-type="geo-json" specific-use="{&#34;type&#34;:&#34;Point&#34;,&#34;coordinates&#34;:[-119.259100,37.188400]}" id="NCID0ERWBI" xlink:type="simple">37.1884, -119.2591</named-content></named-content>, coll. E. Ciaccio, 31 July 2017 (SDSU_G2510–2514, 1I, 4F). Fresno County, Sierra NF, Snowslide Creek on Huntington Lake road, <named-content xmlns:xlink="http://www.w3.org/1999/xlink" content-type="dwc:verbatimCoordinates" xlink:type="simple"><named-content content-type="geo-json" specific-use="{&#34;type&#34;:&#34;Point&#34;,&#34;coordinates&#34;:[-119.236700,37.202900]}" id="NCID0EZWBI" xlink:type="simple">37.2029, -119.2367</named-content></named-content>, coll. E. Ciaccio, 10 Sept 2017 (SDSU_G2557–2560, 1I, 3F). Kings River drainage (<abbrev xmlns:xlink="http://www.w3.org/1999/xlink" xlink:title="Kings River" id="ABBRID0E5WBI" xlink:type="simple">KING</abbrev>): California, Fresno County, Sierra NF, McKinley Grove Rd., Bear Creek turnout, <named-content xmlns:xlink="http://www.w3.org/1999/xlink" content-type="dwc:verbatimCoordinates" xlink:type="simple"><named-content content-type="geo-json" specific-use="{&#34;type&#34;:&#34;Point&#34;,&#34;coordinates&#34;:[-119.120200,37.041100]}" id="NCID0EFXBI" xlink:type="simple">37.0411, -119.1202</named-content></named-content>, coll. E. Ciaccio, B. Hernandez, S. Torres, J. Waters, 24 July 2017 (SDSU_G2557–2560, 4I, 1M). Fresno County, Sierra NF, McKinley Grove Big Trees Area, <named-content xmlns:xlink="http://www.w3.org/1999/xlink" content-type="dwc:verbatimCoordinates" xlink:type="simple"><named-content content-type="geo-json" specific-use="{&#34;type&#34;:&#34;Point&#34;,&#34;coordinates&#34;:[-119.106600,37.022400]}" id="NCID0ENXBI" xlink:type="simple">37.0224, - 119.1066</named-content></named-content>, coll. E. Ciaccio, 10 Sept 2017 (SDSU_G2555, G2556, 1I, 1F). Fresno County, Bretz Mill, Providence Creek, <named-content xmlns:xlink="http://www.w3.org/1999/xlink" content-type="dwc:verbatimCoordinates" xlink:type="simple"><named-content content-type="geo-json" specific-use="{&#34;type&#34;:&#34;Point&#34;,&#34;coordinates&#34;:[-119.237100,37.042700]}" id="NCID0EVXBI" xlink:type="simple">37.0427, -119.2371</named-content></named-content>, coll. E. Ciaccio, 31 July 2017 (SDSU_G2505–2509, 2M, 3F). Fresno County, Kings Canyon NP, dam at Sheep Creek on Don Cecil Trail, <named-content xmlns:xlink="http://www.w3.org/1999/xlink" content-type="dwc:verbatimCoordinates" xlink:type="simple"><named-content content-type="geo-json" specific-use="{&#34;type&#34;:&#34;Point&#34;,&#34;coordinates&#34;:[-118.678400,36.784000]}" id="NCID0E4XBI" xlink:type="simple">36.7840, -118.6784</named-content></named-content>, coll. E. Ciaccio, 9 Sept 2017 (SDSU_G2551, 1I). Fresno County, Kings Canyon NP, Road’s end permit station, Bubbs Creek/Zumwalt Meadow trail jct, <named-content xmlns:xlink="http://www.w3.org/1999/xlink" content-type="dwc:verbatimCoordinates" xlink:type="simple"><named-content content-type="geo-json" specific-use="{&#34;type&#34;:&#34;Point&#34;,&#34;coordinates&#34;:[-118.587100,36.791800]}" id="NCID0EFYBI" xlink:type="simple">36.7918, -118.5871,</named-content></named-content> coll. E. Ciaccio, 9 Sept 2017 (SDSU_G2549–2550, 1I, 1F). Fresno County, Mill Flat OHV staging area, Mill Flat Creek, <named-content xmlns:xlink="http://www.w3.org/1999/xlink" content-type="dwc:verbatimCoordinates" xlink:type="simple"><named-content content-type="geo-json" specific-use="{&#34;type&#34;:&#34;Point&#34;,&#34;coordinates&#34;:[-119.004700,36.745200]}" id="NCID0ENYBI" xlink:type="simple">36.7452, -119.0047</named-content></named-content>, coll. E. Ciaccio, 30 July 2017 (SDSU_G2502–2504, 3I). Fresno County, Sequoia NF, Mill Flat OHV Staging Area, <named-content xmlns:xlink="http://www.w3.org/1999/xlink" content-type="dwc:verbatimCoordinates" xlink:type="simple"><named-content content-type="geo-json" specific-use="{&#34;type&#34;:&#34;Point&#34;,&#34;coordinates&#34;:[-119.004600,36.747100]}" id="NCID0EVYBI" xlink:type="simple">36.7471, -119.0046</named-content></named-content>, coll. E. Ciaccio, 9 Sept 2017 (SDSU_G2552–2554, M, 2F). Fresno County, Sequoia NF, Ten Mile Rd., at bridge N of Hume Lake, <named-content xmlns:xlink="http://www.w3.org/1999/xlink" content-type="dwc:verbatimCoordinates" xlink:type="simple"><named-content content-type="geo-json" specific-use="{&#34;type&#34;:&#34;Point&#34;,&#34;coordinates&#34;:[-118.900600,36.783800]}" id="NCID0E4YBI" xlink:type="simple">36.7838, -118.9006</named-content></named-content>, coll. E. Ciaccio, 8 Sept 2017 (SDSU_G2546–2548, I, 2F). Fresno County, Sequoia NF, Ten Mile Rd., Landslide Creek turnout, <named-content xmlns:xlink="http://www.w3.org/1999/xlink" content-type="dwc:verbatimCoordinates" xlink:type="simple"><named-content content-type="geo-json" specific-use="{&#34;type&#34;:&#34;Point&#34;,&#34;coordinates&#34;:[-118.880100,36.762500]}" id="NCID0EFZBI" xlink:type="simple">36.7625, -118.8801</named-content></named-content>, coll. E. Ciaccio, 29 July 2017 (SDSU_G2497–2501, 1I, 2M, 2F). Fresno County, Sequoia NF, Hwy 245 at Mill Creek, ~1 mi S of Hwy 180 Jct, <named-content xmlns:xlink="http://www.w3.org/1999/xlink" content-type="dwc:verbatimCoordinates" xlink:type="simple"><named-content content-type="geo-json" specific-use="{&#34;type&#34;:&#34;Point&#34;,&#34;coordinates&#34;:[-118.987900,36.714500]}" id="NCID0ENZBI" xlink:type="simple">36.7145, -118.9879</named-content></named-content>, coll. E. Ciaccio, 30 July 2017 (SDSU_G2542–2545, 2I, 2F). Kaweah River drainage (<abbrev xmlns:xlink="http://www.w3.org/1999/xlink" xlink:title="Kaweah River" id="ABBRID0ESZBI" xlink:type="simple">KAW</abbrev>): Tulare County, Sequoia NP, Hwy 198, Big Fern Springs, <named-content xmlns:xlink="http://www.w3.org/1999/xlink" content-type="dwc:verbatimCoordinates" xlink:type="simple"><named-content content-type="geo-json" specific-use="{&#34;type&#34;:&#34;Point&#34;,&#34;coordinates&#34;:[-118.775100,36.538200]}" id="NCID0EZZBI" xlink:type="simple">36.5382, -118.7751</named-content></named-content>, coll. M. Hedin, 12 July 1993 (SDSU_H0020–H0022, 3I). Tulare County, Sequoia NP Hwy 198, Big Fern Springs, <named-content xmlns:xlink="http://www.w3.org/1999/xlink" content-type="dwc:verbatimCoordinates" xlink:type="simple"><named-content content-type="geo-json" specific-use="{&#34;type&#34;:&#34;Point&#34;,&#34;coordinates&#34;:[-118.775100,36.538200]}" id="NCID0EB1BI" xlink:type="simple">36.5382, -118.7751</named-content></named-content>, coll. E. Ciaccio, 17 August 2016 (SDSU_G2261–G2265, 1M, 3F, 1I). Tulare County, Sequoia NF, Forest Rte 14S11, Boulder Creek turnout, <named-content xmlns:xlink="http://www.w3.org/1999/xlink" content-type="dwc:verbatimCoordinates" xlink:type="simple"><named-content content-type="geo-json" specific-use="{&#34;type&#34;:&#34;Point&#34;,&#34;coordinates&#34;:[-118.773600,36.734200]}" id="NCID0EJ1BI" xlink:type="simple">36.7342, -118.7736</named-content></named-content>, coll. E. Ciaccio, 29 July 2017 (SDSU_G2492–G2496, 1M, 4F). Tulare County, Sequoia NP, Hwy 198 near Lodgepole CG, Marble Fork Kaweah River, <named-content xmlns:xlink="http://www.w3.org/1999/xlink" content-type="dwc:verbatimCoordinates" xlink:type="simple"><named-content content-type="geo-json" specific-use="{&#34;type&#34;:&#34;Point&#34;,&#34;coordinates&#34;:[-118.739200,36.603700]}" id="NCID0ER1BI" xlink:type="simple">36.6037, -118.7392</named-content></named-content>, coll. E. Ciaccio, 29 July 2017 (SDSU_G2487–G2491, 4M, 1F). Tulare County, Sequoia NP, Mineral King Rd., Squirrel Creek pullout, <named-content xmlns:xlink="http://www.w3.org/1999/xlink" content-type="dwc:verbatimCoordinates" xlink:type="simple"><named-content content-type="geo-json" specific-use="{&#34;type&#34;:&#34;Point&#34;,&#34;coordinates&#34;:[-118.769400,36.442800]}" id="NCID0EZ1BI" xlink:type="simple">36.4428, -118.7694</named-content></named-content>, coll. E. Ciaccio, 28 July 2017 (SDSU_G2482–G2486, 3M, 1F, 1I). Tulare County, Sequoia NP, Atwell-Hockett Trail, bridge on trail, <named-content xmlns:xlink="http://www.w3.org/1999/xlink" content-type="dwc:verbatimCoordinates" xlink:type="simple"><named-content content-type="geo-json" specific-use="{&#34;type&#34;:&#34;Point&#34;,&#34;coordinates&#34;:[-118.656400,36.458400]}" id="NCID0EB2BI" xlink:type="simple">36.4584, -118.6564</named-content></named-content>, coll. E. Ciaccio, 16 August 2016 (SDSU_G2256–G2260, 3M, 1F, 1I). Tulare County, Sequoia NP, bridge over Marble Fork on road to Crystal Cave, <named-content xmlns:xlink="http://www.w3.org/1999/xlink" content-type="dwc:verbatimCoordinates" xlink:type="simple"><named-content content-type="geo-json" specific-use="{&#34;type&#34;:&#34;Point&#34;,&#34;coordinates&#34;:[-118.786000,36.575900]}" id="NCID0EJ2BI" xlink:type="simple">36.5759, -118.7860</named-content></named-content>, coll. E. Ciaccio, 17 August 2016 (SDSU_G2266–G2270, 4F, 1I). Tulare County, Sequoia NP, Ladybug Trail, upstream from bridge at start of trail, <named-content xmlns:xlink="http://www.w3.org/1999/xlink" content-type="dwc:verbatimCoordinates" xlink:type="simple"><named-content content-type="geo-json" specific-use="{&#34;type&#34;:&#34;Point&#34;,&#34;coordinates&#34;:[-118.762380,36.350050]}" id="NCID0ER2BI" xlink:type="simple">36.35005, -118.76238</named-content></named-content>, coll. E. Ciaccio, B. Hernandez, S. Torres, 3 Sept 2016 (SDSU_G2273–G2278, 2M, 3F, 1I). Tulare County, Sequoia NP, Middle Fork Trail, <named-content xmlns:xlink="http://www.w3.org/1999/xlink" content-type="dwc:verbatimCoordinates" xlink:type="simple"><named-content content-type="geo-json" specific-use="{&#34;type&#34;:&#34;Point&#34;,&#34;coordinates&#34;:[-118.707400,36.541600]}" id="NCID0EZ2BI" xlink:type="simple">36.5416, -118.7074</named-content></named-content>, coll. E. Ciaccio, 18 August 2016 (SDSU_G2271, 1I). Tulare County, Sequoia NP, Middle Fork Trail, Mehrten Creek, <named-content xmlns:xlink="http://www.w3.org/1999/xlink" content-type="dwc:verbatimCoordinates" xlink:type="simple"><named-content content-type="geo-json" specific-use="{&#34;type&#34;:&#34;Point&#34;,&#34;coordinates&#34;:[-118.692000,36.545700]}" id="NCID0EB3BI" xlink:type="simple">36.5457, -118.6920</named-content></named-content>, coll. E. Ciaccio, B. Hernandez, S. Torres, 4 Sept 2016 (SDSU_G2284–G2288, 2M, 2F, 1I). Tulare County, Sequoia NP, Middle Fork Trail, near Mehrten Creek, <named-content xmlns:xlink="http://www.w3.org/1999/xlink" content-type="dwc:verbatimCoordinates" xlink:type="simple"><named-content content-type="geo-json" specific-use="{&#34;type&#34;:&#34;Point&#34;,&#34;coordinates&#34;:[-118.703600,36.545600]}" id="NCID0EJ3BI" xlink:type="simple">36.5456, -118.7036</named-content></named-content>, coll. E. Ciaccio, 16 August 2016 (SDSU_G2272, 1I). Tulare County, Sequoia NP, Mineral King Road, turnout on the road, <named-content xmlns:xlink="http://www.w3.org/1999/xlink" content-type="dwc:verbatimCoordinates" xlink:type="simple"><named-content content-type="geo-json" specific-use="{&#34;type&#34;:&#34;Point&#34;,&#34;coordinates&#34;:[-118.692300,36.453460]}" id="NCID0ER3BI" xlink:type="simple">36.45346, -118.6923</named-content></named-content>, coll. E. Ciaccio, 18 August 2016 (SDSU_G2251–2255, 5F). Tulare County, Sequoia NP, Mineral King Road, crossing of Redwood Creek, W of Atwell Mill CG, <named-content xmlns:xlink="http://www.w3.org/1999/xlink" content-type="dwc:verbatimCoordinates" xlink:type="simple"><named-content content-type="geo-json" specific-use="{&#34;type&#34;:&#34;Point&#34;,&#34;coordinates&#34;:[-118.703600,36.453300]}" id="NCID0EZ3BI" xlink:type="simple">36.4533, -118.7036</named-content></named-content>, coll. M. Hedin, 24 August 2009 (SDSU_TAC000192- TAC000193, 1F, 1M). Tulare County, Sequoia NP, South Fork Kaweah River, jnct of Cedar Creek and South Fork Kaweah River, <named-content xmlns:xlink="http://www.w3.org/1999/xlink" content-type="dwc:verbatimCoordinates" xlink:type="simple"><named-content content-type="geo-json" specific-use="{&#34;type&#34;:&#34;Point&#34;,&#34;coordinates&#34;:[-118.733500,36.355100]}" id="NCID0EB4BI" xlink:type="simple">36.3551, -118.7335</named-content></named-content>, coll. E. Ciaccio, B. Hernandez, S. Torres, 4 Sept 2016 (SDSU_G2279–G2283, 1M, 3F, 1I). Tulare County, Sequoia NP, below Atwell Mill CG, along Kaweah River, <named-content xmlns:xlink="http://www.w3.org/1999/xlink" content-type="dwc:verbatimCoordinates" xlink:type="simple"><named-content content-type="geo-json" specific-use="{&#34;type&#34;:&#34;Point&#34;,&#34;coordinates&#34;:[-118.656100,36.458400]}" id="NCID0EJ4BI" xlink:type="simple">36.4584, -118.6561</named-content></named-content>, coll. M. Hedin, 23 August 2009 (SDSU_H0842- H0844, 1F, 1M, 1I). See also Suppl. material <xref ref-type="supplementary-material" rid="S2">2</xref> for locality (including elevation) and natural history information for specimens examined.</p></tp:treatment-sec><tp:treatment-sec sec-type="remarks" id="SECID0ES4BI"><title>Remarks.</title><p><xref ref-type="bibr" rid="B12">Catley (1994)</xref> provided no formal diagnosis for <italic><tp:taxon-name><tp:taxon-name-part taxon-name-part-type="genus" reg="Hypochilus">H.</tp:taxon-name-part><tp:taxon-name-part taxon-name-part-type="species" reg="petrunkevitchi">petrunkevitchi</tp:taxon-name-part></tp:taxon-name></italic> (and original diagnoses only compared <italic><tp:taxon-name><tp:taxon-name-part taxon-name-part-type="genus" reg="Hypochilus">H.</tp:taxon-name-part><tp:taxon-name-part taxon-name-part-type="species" reg="petrunkevitchi">petrunkevitchi</tp:taxon-name-part></tp:taxon-name></italic> to the easily distinguishable <italic><tp:taxon-name><tp:taxon-name-part taxon-name-part-type="genus" reg="Hypochilus">H.</tp:taxon-name-part><tp:taxon-name-part taxon-name-part-type="species" reg="kastoni">kastoni</tp:taxon-name-part></tp:taxon-name></italic>), but offered the following differences from <italic><tp:taxon-name><tp:taxon-name-part taxon-name-part-type="genus" reg="Hypochilus">H.</tp:taxon-name-part><tp:taxon-name-part taxon-name-part-type="species" reg="bernardino">bernardino</tp:taxon-name-part></tp:taxon-name></italic> in his keys to males and females - length of male <abbrev xmlns:xlink="http://www.w3.org/1999/xlink" xlink:title="length of male palpal tarsus in retrolateral view" id="ABBRID0EI6BI" xlink:type="simple">PTaL</abbrev> relatively long (0.99–1.10 mm); index of shape of male palpal median apophysis (= vertical height of distal edge of apophysis × length of ventral border of apophysis) large (0.02–0.03) and strongly notched at proximal edge; apex of the conductor in tight whorl with large inwardly directed distal apophysis. Spermathecal bulbs large, diameter of largest not less than 0.11 mm; median ducts of greater length than lateral ducts. We have commented above on the shape of the apex of the male conductor (Fig. <xref ref-type="fig" rid="F10">10</xref>), the shape of the male palpal median apophysis (Figs <xref ref-type="fig" rid="F11">11</xref>, <xref ref-type="fig" rid="F12">12</xref>), and a <abbrev xmlns:xlink="http://www.w3.org/1999/xlink" xlink:title="length of male palpal tarsus in retrolateral view" id="ABBRID0EY6BI" xlink:type="simple">PTaL</abbrev> which overlaps in length (Table <xref ref-type="table" rid="T5">5</xref>). Similarly, we view the relative size of spermathecal bulbs, and relative length of median versus lateral ducts as qualitatively similar (Fig. <xref ref-type="fig" rid="F13">13</xref>).</p><fig id="F13" position="float" orientation="portrait"><object-id xmlns:xlink="http://www.w3.org/1999/xlink" content-type="doi" xlink:type="simple">10.3897/zookeys.1086.77190.figure13</object-id><object-id xmlns:xlink="http://www.w3.org/1999/xlink" content-type="arpha" xlink:type="simple">43D29CD4-E527-52D2-BF48-F0B3CFAAC7AF</object-id><label>Figure 13.</label><caption><p>Comparative female spermathecal morphology for California taxa. <italic><tp:taxon-name><tp:taxon-name-part taxon-name-part-type="genus" reg="Hypochilus">H.</tp:taxon-name-part><tp:taxon-name-part taxon-name-part-type="species" reg="bernardino">bernardino</tp:taxon-name-part></tp:taxon-name></italic><bold>A</bold> Foresee Creek (SDSU_G2893); <italic><tp:taxon-name><tp:taxon-name-part taxon-name-part-type="genus" reg="Hypochilus">H.</tp:taxon-name-part><tp:taxon-name-part taxon-name-part-type="species" reg="petrunkevitchi">petrunkevitchi</tp:taxon-name-part></tp:taxon-name></italic><abbrev xmlns:xlink="http://www.w3.org/1999/xlink" xlink:title="Merced River" id="ABBRID0EEBCI" xlink:type="simple">YOSE</abbrev> lineage <bold>B</bold> Yosemite (SDSU_G2564); <italic><tp:taxon-name><tp:taxon-name-part taxon-name-part-type="genus" reg="Hypochilus">H.</tp:taxon-name-part><tp:taxon-name-part taxon-name-part-type="species" reg="xomote">xomote</tp:taxon-name-part></tp:taxon-name></italic><bold>C</bold> Jenny Creek (SDSU_G2477) <bold>D</bold> Windy Creek (SDSU_G2465) <bold>E</bold> Belknap Creek (SDSU_G2296) <bold>F</bold> Alder Creek (SDSU_G2601); <italic><tp:taxon-name><tp:taxon-name-part taxon-name-part-type="genus" reg="Hypochilus">H.</tp:taxon-name-part><tp:taxon-name-part taxon-name-part-type="species" reg="petrunkevitchi">petrunkevitchi</tp:taxon-name-part></tp:taxon-name></italic><abbrev xmlns:xlink="http://www.w3.org/1999/xlink" xlink:title="Kaweah River" id="ABBRID0EICCI" xlink:type="simple">KAW</abbrev> lineage <bold>G</bold> Ladybug Trail (SDSU_G2275) <bold>H</bold> Mineral King Road (SDSU_G2485); <italic><tp:taxon-name><tp:taxon-name-part taxon-name-part-type="genus" reg="Hypochilus">H.</tp:taxon-name-part><tp:taxon-name-part taxon-name-part-type="species" reg="petrunkevitchi">petrunkevitchi</tp:taxon-name-part></tp:taxon-name></italic> KINGS lineage <bold>I</bold> Mill Creek (SDSU_G2543) <bold>J</bold> Providence Creek (SDSU_G2508); <italic><tp:taxon-name><tp:taxon-name-part taxon-name-part-type="genus" reg="Hypochilus">H.</tp:taxon-name-part><tp:taxon-name-part taxon-name-part-type="species" reg="petrunkevitchi">petrunkevitchi</tp:taxon-name-part></tp:taxon-name></italic><abbrev xmlns:xlink="http://www.w3.org/1999/xlink" xlink:title="San Joaquin River" id="ABBRID0EKDCI" xlink:type="simple">SAN</abbrev> lineage <bold>K</bold> Snowslide Creek (SDSU_G2557) <bold>L</bold> Balsam Creek (SDSU_G2415). Scale bars shown for select specimens. Detailed specimen information provided in Suppl. material <xref ref-type="supplementary-material" rid="S2">2</xref>.</p></caption><graphic xmlns:xlink="http://www.w3.org/1999/xlink" xlink:href="zookeys-1086-163-g013.jpg" position="float" orientation="portrait" xlink:type="simple" id="oo_647550.jpg"><uri content-type="original_file" xlink:type="simple">https://binary.pensoft.net/fig/647550</uri></graphic></fig></tp:treatment-sec><tp:treatment-sec sec-type="distribution" id="SECID0E2DCI"><title>Distribution and habitat.</title><p><italic><tp:taxon-name><tp:taxon-name-part taxon-name-part-type="genus" reg="Hypochilus">H.</tp:taxon-name-part><tp:taxon-name-part taxon-name-part-type="species" reg="petrunkevitchi">petrunkevitchi</tp:taxon-name-part></tp:taxon-name></italic> was previously known from a handful of locations in the west-central Sierra Nevada, and our work has greatly expanded our distributional knowledge for this species (Fig. <xref ref-type="fig" rid="F9">9</xref>). All previous taxonomic publications involving this species examined only northern specimens (Kaweah River drainage and northwards), which here retain the name <italic><tp:taxon-name><tp:taxon-name-part taxon-name-part-type="genus" reg="Hypochilus">H.</tp:taxon-name-part><tp:taxon-name-part taxon-name-part-type="species" reg="petrunkevitchi">petrunkevitchi</tp:taxon-name-part></tp:taxon-name></italic>.</p></tp:treatment-sec><tp:treatment-sec sec-type="Conservation" id="SECID0E2ECI"><title>Conservation.</title><p>Of all the basins in the southern Sierra Nevada, the Kaweah and Kings populations appear to occupy the most contiguous habitat, as reflected in both nuclear phylogenies and STRUCTURE results (Figs <xref ref-type="fig" rid="F2">2</xref>–<xref ref-type="fig" rid="F5">5</xref>, <xref ref-type="fig" rid="F9">9</xref>). The Yosemite and San Joaquin populations, which are geographically isolated and particularly genetically divergent, deserve close monitoring. While all Yosemite populations lie within the boundaries of Yosemite National Park, this does not strictly assure future persistence. Populations in Yosemite Valley occur only in deep breakdown “caves”, and in our experience spiders are not abundant. Both known San Joaquin populations occur in habitats that have recently burned as part of the devastating 2020 Creek Fire, again likely changing the nature of the canopy structure (and thus microclimatic conditions) in this area.</p></tp:treatment-sec><tp:treatment-sec><!--Section generated to contain objects referenced in tp:taxon-treatment.--><fig id="F9" position="float" orientation="portrait"><object-id xmlns:xlink="http://www.w3.org/1999/xlink" content-type="doi" xlink:type="simple">10.3897/zookeys.1086.77190.figure9</object-id><object-id xmlns:xlink="http://www.w3.org/1999/xlink" content-type="arpha" xlink:type="simple">EDC66023-DE77-511A-8653-0730E28526B7</object-id><label>Figure 9.</label><caption><p>Southern Sierra Nevada topography map with genetic and morphological sample locations (see Suppl. material <xref ref-type="supplementary-material" rid="S1">1</xref> and Suppl. material <xref ref-type="supplementary-material" rid="S2">2</xref>). Geographic gaps and other notable geographic features mentioned in the text are highlighted.</p></caption><graphic xmlns:xlink="http://www.w3.org/1999/xlink" xlink:href="zookeys-1086-163-g009.jpg" position="float" orientation="portrait" xlink:type="simple" id="oo_647546.jpg"><uri content-type="original_file" xlink:type="simple">https://binary.pensoft.net/fig/647546</uri></graphic></fig><supplementary-material xmlns:xlink="http://www.w3.org/1999/xlink" id="S1" position="float" orientation="portrait" xlink:type="simple"><object-id content-type="doi" xlink:type="simple">10.3897/zookeys.1086.77190.suppl1</object-id><object-id content-type="arpha" xlink:type="simple">FD266E63-91C8-593D-AF0A-14918356955E</object-id><label>Supplementary material 1</label><caption><p>Appendix I</p></caption><statement content-type="dataType"><label>Data type</label><p>xslx. file</p></statement><statement content-type="notes"><label>Explanation note</label><p>Specimens used in phylogenomic analysis.</p></statement><media xlink:href="zookeys-1086-163-s001.xlsx" mimetype="application" mime-subtype="vnd.openxmlformats-officedocument.spreadsheetml.sheet" position="float" orientation="portrait" xlink:type="simple" id="oo_647552.xlsx"><uri content-type="original_file" xlink:type="simple">https://binary.pensoft.net/file/647552</uri></media><permissions><license xlink:type="simple"><license-p>This dataset is made available under the Open Database License (http://opendatacommons.org/licenses/odbl/1.0/). The Open Database License (ODbL) is a license agreement intended to allow users to freely share, modify, and use this Dataset while maintaining this same freedom for others, provided that the original source and author(s) are credited.</license-p></license></permissions><attrib specific-use="authors">Erik Ciaccio, Andrew Debray, Marshal Hedin</attrib></supplementary-material><supplementary-material xmlns:xlink="http://www.w3.org/1999/xlink" id="S2" position="float" orientation="portrait" xlink:type="simple"><object-id content-type="doi" xlink:type="simple">10.3897/zookeys.1086.77190.suppl2</object-id><object-id content-type="arpha" xlink:type="simple">5C62F21D-782A-5DBF-95CB-9A1A783FD165</object-id><label>Supplementary material 2</label><caption><p>Appendix II</p></caption><statement content-type="dataType"><label>Data type</label><p>xslx. file</p></statement><statement content-type="notes"><label>Explanation note</label><p>Specimens examined and used for study of morphology.</p></statement><media xlink:href="zookeys-1086-163-s002.xlsx" mimetype="application" mime-subtype="vnd.openxmlformats-officedocument.spreadsheetml.sheet" position="float" orientation="portrait" xlink:type="simple" id="oo_647553.xlsx"><uri content-type="original_file" xlink:type="simple">https://binary.pensoft.net/file/647553</uri></media><permissions><license xlink:type="simple"><license-p>This dataset is made available under the Open Database License (http://opendatacommons.org/licenses/odbl/1.0/). The Open Database License (ODbL) is a license agreement intended to allow users to freely share, modify, and use this Dataset while maintaining this same freedom for others, provided that the original source and author(s) are credited.</license-p></license></permissions><attrib specific-use="authors">Erik Ciaccio, Andrew Debray, Marshal Hedin</attrib></supplementary-material><fig id="F10" position="float" orientation="portrait"><object-id xmlns:xlink="http://www.w3.org/1999/xlink" content-type="doi" xlink:type="simple">10.3897/zookeys.1086.77190.figure10</object-id><object-id xmlns:xlink="http://www.w3.org/1999/xlink" content-type="arpha" xlink:type="simple">52BBF961-4732-517B-BB5D-3A7C7480486C</object-id><label>Figure 10.</label><caption><p>California taxa male palp (conductor) comparison. For each specimen, left panel = prolateral view, right panel = retrolateral view. <italic><tp:taxon-name><tp:taxon-name-part taxon-name-part-type="genus" reg="Hypochilus">H.</tp:taxon-name-part><tp:taxon-name-part taxon-name-part-type="species" reg="bernardino">bernardino</tp:taxon-name-part></tp:taxon-name></italic><bold>A, B</bold> Mtn Home (SDSU_G2931) <bold>C, D</bold> Mtn Home (SDSU_G2932); <italic><tp:taxon-name><tp:taxon-name-part taxon-name-part-type="genus" reg="Hypochilus">H.</tp:taxon-name-part><tp:taxon-name-part taxon-name-part-type="species" reg="xomote">xomote</tp:taxon-name-part></tp:taxon-name></italic><bold>E, F</bold> Alder Creek (SDSU_G2600) <bold>G, H</bold> Tule River (SDSU_G2289); <italic><tp:taxon-name><tp:taxon-name-part taxon-name-part-type="genus" reg="Hypochilus">H.</tp:taxon-name-part><tp:taxon-name-part taxon-name-part-type="species" reg="petrunkevitchi">petrunkevitchi</tp:taxon-name-part></tp:taxon-name></italic> KINGS lineage <bold>I, J</bold> Mill Flat (SDSU_G2554); <italic><tp:taxon-name><tp:taxon-name-part taxon-name-part-type="genus" reg="Hypochilus">H.</tp:taxon-name-part><tp:taxon-name-part taxon-name-part-type="species" reg="petrunkevitchi">petrunkevitchi</tp:taxon-name-part></tp:taxon-name></italic><abbrev xmlns:xlink="http://www.w3.org/1999/xlink" xlink:title="Kaweah River" id="ABBRID0E6GBI" xlink:type="simple">KAW</abbrev> lineage <bold>K, L</bold> Mineral King Road (SDSU_TAC000192); <italic><tp:taxon-name><tp:taxon-name-part taxon-name-part-type="genus" reg="Hypochilus">H.</tp:taxon-name-part><tp:taxon-name-part taxon-name-part-type="species" reg="petrunkevitchi">petrunkevitchi</tp:taxon-name-part></tp:taxon-name></italic><abbrev xmlns:xlink="http://www.w3.org/1999/xlink" xlink:title="Merced River" id="ABBRID0EQHBI" xlink:type="simple">YOSE</abbrev> lineage <bold>M, N</bold> Yosemite (SDSU_G2568); <italic><tp:taxon-name><tp:taxon-name-part taxon-name-part-type="genus" reg="Hypochilus">H.</tp:taxon-name-part><tp:taxon-name-part taxon-name-part-type="species" reg="kastoni">kastoni</tp:taxon-name-part></tp:taxon-name></italic><bold>O, P</bold> Ney Springs (SDSU_TAC000191). Distal conductor apophysis highlighted by arrows. Detailed specimen information provided in Suppl. material <xref ref-type="supplementary-material" rid="S2">2</xref>.</p></caption><graphic xmlns:xlink="http://www.w3.org/1999/xlink" xlink:href="zookeys-1086-163-g010.jpg" position="float" orientation="portrait" xlink:type="simple" id="oo_647547.jpg"><uri content-type="original_file" xlink:type="simple">https://binary.pensoft.net/fig/647547</uri></graphic></fig><fig id="F11" position="float" orientation="portrait"><object-id xmlns:xlink="http://www.w3.org/1999/xlink" content-type="doi" xlink:type="simple">10.3897/zookeys.1086.77190.figure11</object-id><object-id xmlns:xlink="http://www.w3.org/1999/xlink" content-type="arpha" xlink:type="simple">285061BD-9398-53A0-91A9-B891FD5C58D7</object-id><label>Figure 11.</label><caption><p>California taxa male palp comparison, prolateral views. <italic><tp:taxon-name><tp:taxon-name-part taxon-name-part-type="genus" reg="Hypochilus">H.</tp:taxon-name-part><tp:taxon-name-part taxon-name-part-type="species" reg="kastoni">kastoni</tp:taxon-name-part></tp:taxon-name></italic><bold>A</bold> Ney Springs (SDSU_TAC000191); <italic><tp:taxon-name><tp:taxon-name-part taxon-name-part-type="genus" reg="Hypochilus">H.</tp:taxon-name-part><tp:taxon-name-part taxon-name-part-type="species" reg="bernardino">bernardino</tp:taxon-name-part></tp:taxon-name></italic><bold>B</bold> Mtn Home (SDSU_G2931) <bold>C</bold> Mtn Home (SDSU_G2932); <italic><tp:taxon-name><tp:taxon-name-part taxon-name-part-type="genus" reg="Hypochilus">H.</tp:taxon-name-part><tp:taxon-name-part taxon-name-part-type="species" reg="xomote">xomote</tp:taxon-name-part></tp:taxon-name></italic><bold>D</bold> Tule River (SDSU_G2289) <bold>E</bold> Alder Creek (SDSU_G2600) <bold>F</bold> Belknap Springs (SDSU_G2300); <italic><tp:taxon-name><tp:taxon-name-part taxon-name-part-type="genus" reg="Hypochilus">H.</tp:taxon-name-part><tp:taxon-name-part taxon-name-part-type="species" reg="petrunkevitchi">petrunkevitchi</tp:taxon-name-part></tp:taxon-name></italic> KINGS lineage <bold>G</bold> Mill Flat (SDSU_G2554); <italic><tp:taxon-name><tp:taxon-name-part taxon-name-part-type="genus" reg="Hypochilus">H.</tp:taxon-name-part><tp:taxon-name-part taxon-name-part-type="species" reg="petrunkevitchi">petrunkevitchi</tp:taxon-name-part></tp:taxon-name></italic><abbrev xmlns:xlink="http://www.w3.org/1999/xlink" xlink:title="Kaweah River" id="ABBRID0EDLBI" xlink:type="simple">KAW</abbrev> lineage <bold>H</bold> Mineral King Road (SDSU_TAC000192); <italic><tp:taxon-name><tp:taxon-name-part taxon-name-part-type="genus" reg="Hypochilus">H.</tp:taxon-name-part><tp:taxon-name-part taxon-name-part-type="species" reg="petrunkevitchi">petrunkevitchi</tp:taxon-name-part></tp:taxon-name></italic><abbrev xmlns:xlink="http://www.w3.org/1999/xlink" xlink:title="Merced River" id="ABBRID0EULBI" xlink:type="simple">YOSE</abbrev> lineage <bold>I</bold> Yosemite (SDSU_G2568). Median apophysis highlighted by arrows. For specimens E and I the bulb has rotated during specimen prep; these two images are retrolateral views, subsequently flipped in Photoshop. Detailed specimen information provided in Suppl. material <xref ref-type="supplementary-material" rid="S2">2</xref>.</p></caption><graphic xmlns:xlink="http://www.w3.org/1999/xlink" xlink:href="zookeys-1086-163-g011.jpg" position="float" orientation="portrait" xlink:type="simple" id="oo_647548.jpg"><uri content-type="original_file" xlink:type="simple">https://binary.pensoft.net/fig/647548</uri></graphic></fig><fig id="F12" position="float" orientation="portrait"><object-id xmlns:xlink="http://www.w3.org/1999/xlink" content-type="doi" xlink:type="simple">10.3897/zookeys.1086.77190.figure12</object-id><object-id xmlns:xlink="http://www.w3.org/1999/xlink" content-type="arpha" xlink:type="simple">3B1BE871-FE84-57EE-9DD9-29B046407106</object-id><label>Figure 12.</label><caption><p>California taxa male palp comparison, retrolateral views. <italic><tp:taxon-name><tp:taxon-name-part taxon-name-part-type="genus" reg="Hypochilus">H.</tp:taxon-name-part><tp:taxon-name-part taxon-name-part-type="species" reg="kastoni">kastoni</tp:taxon-name-part></tp:taxon-name></italic><bold>A</bold> Ney Springs (SDSU_TAC000191); <italic><tp:taxon-name><tp:taxon-name-part taxon-name-part-type="genus" reg="Hypochilus">H.</tp:taxon-name-part><tp:taxon-name-part taxon-name-part-type="species" reg="bernardino">bernardino</tp:taxon-name-part></tp:taxon-name></italic><bold>B</bold> Mtn Home (SDSU_G2931) <bold>C</bold> Mtn Home (SDSU_G2932); <italic><tp:taxon-name><tp:taxon-name-part taxon-name-part-type="genus" reg="Hypochilus">H.</tp:taxon-name-part><tp:taxon-name-part taxon-name-part-type="species" reg="xomote">xomote</tp:taxon-name-part></tp:taxon-name></italic><bold>D</bold> Tule River (SDSU_G2289) <bold>E</bold> Alder Creek (SDSU_G2600) <bold>F</bold> Belknap Creek (SDSU_G2300); <italic><tp:taxon-name><tp:taxon-name-part taxon-name-part-type="genus" reg="Hypochilus">H.</tp:taxon-name-part><tp:taxon-name-part taxon-name-part-type="species" reg="petrunkevitchi">petrunkevitchi</tp:taxon-name-part></tp:taxon-name></italic> KINGS lineage <bold>G</bold> Mill Flat (SDSU_G2554); <italic><tp:taxon-name><tp:taxon-name-part taxon-name-part-type="genus" reg="Hypochilus">H.</tp:taxon-name-part><tp:taxon-name-part taxon-name-part-type="species" reg="petrunkevitchi">petrunkevitchi</tp:taxon-name-part></tp:taxon-name></italic><abbrev xmlns:xlink="http://www.w3.org/1999/xlink" xlink:title="Kaweah River" id="ABBRID0EQPBI" xlink:type="simple">KAW</abbrev> lineage <bold>H</bold> Mineral King Road (SDSU_TAC000192); <italic><tp:taxon-name><tp:taxon-name-part taxon-name-part-type="genus" reg="Hypochilus">H.</tp:taxon-name-part><tp:taxon-name-part taxon-name-part-type="species" reg="petrunkevitchi">petrunkevitchi</tp:taxon-name-part></tp:taxon-name></italic><abbrev xmlns:xlink="http://www.w3.org/1999/xlink" xlink:title="Merced River" id="ABBRID0EBQBI" xlink:type="simple">YOSE</abbrev> lineage <bold>I</bold> Yosemite (SDSU_G2568). For specimens E and I the bulb has rotated during specimen prep; these two images are prolateral views, subsequently flipped in Photoshop. Detailed specimen information provided in Suppl. material <xref ref-type="supplementary-material" rid="S2">2</xref>.</p></caption><graphic xmlns:xlink="http://www.w3.org/1999/xlink" xlink:href="zookeys-1086-163-g012.jpg" position="float" orientation="portrait" xlink:type="simple" id="oo_647549.jpg"><uri content-type="original_file" xlink:type="simple">https://binary.pensoft.net/fig/647549</uri></graphic></fig><table-wrap id="T5" position="float" orientation="portrait"><label>Table 5.</label><caption><p>Morphological measurements. <abbrev xmlns:xlink="http://www.w3.org/1999/xlink" xlink:title="maximum width of male pedipalpal tibia in retrolateral view" id="ABBRID0EKWAI" xlink:type="simple">PTW</abbrev>/<abbrev xmlns:xlink="http://www.w3.org/1999/xlink" xlink:title="length of tibia in retrolateral view" id="ABBRID0EOWAI" xlink:type="simple">PTL</abbrev> (maximum width of male pedipalpal tibia in retrolateral view/length of tibia in retrolateral view), <abbrev xmlns:xlink="http://www.w3.org/1999/xlink" xlink:title="male palpal conductor length in retrolateral view" id="ABBRID0ESWAI" xlink:type="simple">CdL</abbrev> (male palpal conductor length in retrolateral view), <abbrev xmlns:xlink="http://www.w3.org/1999/xlink" xlink:title="diameter of anterior median eye pupil" id="ABBRID0EWWAI" xlink:type="simple">AME</abbrev> (diameter of anterior median eye pupil), <abbrev xmlns:xlink="http://www.w3.org/1999/xlink" xlink:title="length of male palpal tarsus in retrolateral view" id="ABBRID0E1WAI" xlink:type="simple">PTaL</abbrev> (length of male palpal tarsus in retrolateral view), <abbrev xmlns:xlink="http://www.w3.org/1999/xlink" xlink:title="number of promarginal cheliceral teeth" id="ABBRID0E5WAI" xlink:type="simple">CTpr</abbrev> (number of promarginal cheliceral teeth), <abbrev xmlns:xlink="http://www.w3.org/1999/xlink" xlink:title="number of retromarginal cheliceral teeth" id="ABBRID0ECXAI" xlink:type="simple">CTre</abbrev> (number of retromarginal cheliceral teeth). Raw measurements provided in Suppl. material <xref ref-type="supplementary-material" rid="S2">2</xref>.</p></caption><table id="TID0EOSCI" rules="all"><tbody><tr><th rowspan="1" colspan="1"/><th rowspan="1" colspan="1"><abbrev xmlns:xlink="http://www.w3.org/1999/xlink" xlink:title="maximum width of male pedipalpal tibia in retrolateral view" id="ABBRID0EWXAI" xlink:type="simple">PTW</abbrev>/<abbrev xmlns:xlink="http://www.w3.org/1999/xlink" xlink:title="length of tibia in retrolateral view" id="ABBRID0E1XAI" xlink:type="simple">PTL</abbrev></th><th rowspan="1" colspan="1">
                    <abbrev xmlns:xlink="http://www.w3.org/1999/xlink" xlink:title="male palpal conductor length in retrolateral view" id="ABBRID0EBYAI" xlink:type="simple">CdL</abbrev>
                  </th><th rowspan="1" colspan="1">
                    <abbrev xmlns:xlink="http://www.w3.org/1999/xlink" xlink:title="diameter of anterior median eye pupil" id="ABBRID0EJYAI" xlink:type="simple">AME</abbrev>
                  </th><th rowspan="1" colspan="1">
                    <abbrev xmlns:xlink="http://www.w3.org/1999/xlink" xlink:title="length of male palpal tarsus in retrolateral view" id="ABBRID0ERYAI" xlink:type="simple">PTaL</abbrev>
                  </th><th rowspan="1" colspan="1">
                    <abbrev xmlns:xlink="http://www.w3.org/1999/xlink" xlink:title="number of promarginal cheliceral teeth" id="ABBRID0EZYAI" xlink:type="simple">CTpr</abbrev>
                  </th><th rowspan="1" colspan="1">
                    <abbrev xmlns:xlink="http://www.w3.org/1999/xlink" xlink:title="number of retromarginal cheliceral teeth" id="ABBRID0EBZAI" xlink:type="simple">CTre</abbrev>
                  </th></tr><tr><td rowspan="1" colspan="1">
                    <italic>
                      <tp:taxon-name><tp:taxon-name-part taxon-name-part-type="genus" reg="Hypochilus">H.</tp:taxon-name-part><tp:taxon-name-part taxon-name-part-type="species" reg="bernardino">bernardino</tp:taxon-name-part></tp:taxon-name>
                    </italic>
                  </td><td rowspan="1" colspan="1">0.253–0.267</td><td rowspan="1" colspan="1">0.475–0.50</td><td rowspan="1" colspan="1">0.1–0.125</td><td rowspan="1" colspan="1">0.82–1.0</td><td rowspan="1" colspan="1">4–5</td><td rowspan="1" colspan="1">2–3</td></tr><tr><td rowspan="1" colspan="1"><italic><tp:taxon-name><tp:taxon-name-part taxon-name-part-type="genus" reg="Hypochilus">H.</tp:taxon-name-part><tp:taxon-name-part taxon-name-part-type="species" reg="petrunkevitchi">petrunkevitchi</tp:taxon-name-part></tp:taxon-name></italic><abbrev xmlns:xlink="http://www.w3.org/1999/xlink" xlink:title="Merced River" id="ABBRID0EX1AI" xlink:type="simple">YOSE</abbrev> lineage</td><td rowspan="1" colspan="1">0.259–0.292</td><td rowspan="1" colspan="1">0.625</td><td rowspan="1" colspan="1">0.10–0.125</td><td rowspan="1" colspan="1">0.925–1.0</td><td rowspan="1" colspan="1">5</td><td rowspan="1" colspan="1">2</td></tr><tr><td rowspan="1" colspan="1"><italic><tp:taxon-name><tp:taxon-name-part taxon-name-part-type="genus" reg="Hypochilus">H.</tp:taxon-name-part><tp:taxon-name-part taxon-name-part-type="species" reg="petrunkevitchi">petrunkevitchi</tp:taxon-name-part></tp:taxon-name></italic><abbrev xmlns:xlink="http://www.w3.org/1999/xlink" xlink:title="Kings River" id="ABBRID0E42AI" xlink:type="simple">KING</abbrev> lineage</td><td rowspan="1" colspan="1">0.278</td><td rowspan="1" colspan="1">0.60</td><td rowspan="1" colspan="1">0.10</td><td rowspan="1" colspan="1">0.875</td><td rowspan="1" colspan="1">5</td><td rowspan="1" colspan="1">2</td></tr><tr><td rowspan="1" colspan="1"><italic><tp:taxon-name><tp:taxon-name-part taxon-name-part-type="genus" reg="Hypochilus">H.</tp:taxon-name-part><tp:taxon-name-part taxon-name-part-type="species" reg="petrunkevitchi">petrunkevitchi</tp:taxon-name-part></tp:taxon-name></italic><abbrev xmlns:xlink="http://www.w3.org/1999/xlink" xlink:title="Kaweah River" id="ABBRID0ED4AI" xlink:type="simple">KAW</abbrev> lineage</td><td rowspan="1" colspan="1">0.274–0.307</td><td rowspan="1" colspan="1">0.575–0.675</td><td rowspan="1" colspan="1">0.10–0.125</td><td rowspan="1" colspan="1">0.925–1.15</td><td rowspan="1" colspan="1">4–5</td><td rowspan="1" colspan="1">2</td></tr><tr><td rowspan="1" colspan="1"><italic><tp:taxon-name><tp:taxon-name-part taxon-name-part-type="genus" reg="Hypochilus">H.</tp:taxon-name-part><tp:taxon-name-part taxon-name-part-type="species" reg="xomote">xomote</tp:taxon-name-part></tp:taxon-name></italic> sp. nov.</td><td rowspan="1" colspan="1">0.256–0.338</td><td rowspan="1" colspan="1">0.525–0.575</td><td rowspan="1" colspan="1">0.10–0.125</td><td rowspan="1" colspan="1">0.775–1.075</td><td rowspan="1" colspan="1">4–5</td><td rowspan="1" colspan="1">1–2</td></tr></tbody></table></table-wrap><fig id="F2" position="float" orientation="portrait"><object-id xmlns:xlink="http://www.w3.org/1999/xlink" content-type="doi" xlink:type="simple">10.3897/zookeys.1086.77190.figure2</object-id><object-id xmlns:xlink="http://www.w3.org/1999/xlink" content-type="arpha" xlink:type="simple">B17F1CAE-37A9-567B-8623-0D8201DF0C7A</object-id><label>Figure 2.</label><caption><p>UCE phylogeny. Phylogeny reconstructed from partitioned RAxML analysis of “filtered and trimmed” UCE matrix. Bootstrap support values are 100 for all nodes unless otherwise indicated; second support values from IQ-TREE. Inset – SVDquartets UCE tree with bootstrap support values less than 95 shown.</p></caption><graphic xmlns:xlink="http://www.w3.org/1999/xlink" xlink:href="zookeys-1086-163-g002.jpg" position="float" orientation="portrait" xlink:type="simple" id="oo_647539.jpg"><uri content-type="original_file" xlink:type="simple">https://binary.pensoft.net/fig/647539</uri></graphic></fig><fig id="F5" position="float" orientation="portrait"><object-id xmlns:xlink="http://www.w3.org/1999/xlink" content-type="doi" xlink:type="simple">10.3897/zookeys.1086.77190.figure5</object-id><object-id xmlns:xlink="http://www.w3.org/1999/xlink" content-type="arpha" xlink:type="simple">07A6A565-A302-5FB6-A5DA-BDBB027C059A</object-id><label>Figure 5.</label><caption><p>Maximum likelihood mitochondrial tree. Black circles designate clusters of sequences collapsed as the <italic>same</italic> species in multi-threshold <abbrev xmlns:xlink="http://www.w3.org/1999/xlink" xlink:title="Generalized Mixed Yule Coalescent" id="ABBRID0EMKBG" xlink:type="simple">GMYC</abbrev> analyses; all other branches supported as separate species (e.g., n = 13 for multi-threshold model). <bold>Inset</bold> – K2P distances within and among primary mitochondrial lineages.</p></caption><graphic xmlns:xlink="http://www.w3.org/1999/xlink" xlink:href="zookeys-1086-163-g005.jpg" position="float" orientation="portrait" xlink:type="simple" id="oo_647542.jpg"><uri content-type="original_file" xlink:type="simple">https://binary.pensoft.net/fig/647542</uri></graphic></fig></tp:treatment-sec><ref-list><ref id="B33"><mixed-citation xmlns:xlink="http://www.w3.org/1999/xlink" xlink:type="simple"><person-group><name name-style="western"><surname>Gertsch</surname><given-names>WJ</given-names></name></person-group> (<year>1958</year>) <article-title>The spider family <tp:taxon-name><tp:taxon-name-part taxon-name-part-type="family">Hypochilidae</tp:taxon-name-part></tp:taxon-name>.</article-title><source>American Museum Novitates</source><volume>1912</volume>: <fpage>1</fpage>–<lpage>28</lpage>.</mixed-citation></ref><ref id="B29"><mixed-citation xmlns:xlink="http://www.w3.org/1999/xlink" xlink:type="simple"><person-group><name name-style="western"><surname>Forster</surname><given-names>RR</given-names></name><name name-style="western"><surname>Platnick</surname><given-names>NI</given-names></name><name name-style="western"><surname>Gray</surname><given-names>MR</given-names></name></person-group> (<year>1987</year>) <article-title>A review of the spider superfamilies <tp:taxon-name><tp:taxon-name-part taxon-name-part-type="superfamily">Hypochiloidea</tp:taxon-name-part></tp:taxon-name> and <tp:taxon-name><tp:taxon-name-part taxon-name-part-type="superfamily">Austrochiloidea</tp:taxon-name-part></tp:taxon-name> (<tp:taxon-name><tp:taxon-name-part taxon-name-part-type="order">Araneae</tp:taxon-name-part></tp:taxon-name>, <tp:taxon-name><tp:taxon-name-part taxon-name-part-type="suborder">Araneomorphae</tp:taxon-name-part></tp:taxon-name>).</article-title><source>Bulletin of the American Museum Natural History</source><volume>185</volume>(<issue>1</issue>): <fpage>1</fpage>–<lpage>116</lpage>. <ext-link xlink:type="simple" ext-link-type="uri" xlink:href="https://digitallibrary.amnh.org/handle/2246/969?show=full">https://digitallibrary.amnh.org/handle/2246/969?show=full</ext-link></mixed-citation></ref><ref id="B12"><mixed-citation xmlns:xlink="http://www.w3.org/1999/xlink" xlink:type="simple"><person-group><name name-style="western"><surname>Catley</surname><given-names>KM</given-names></name></person-group> (<year>1994</year>) <article-title>Descriptions of new <italic><tp:taxon-name><tp:taxon-name-part taxon-name-part-type="genus">Hypochilus</tp:taxon-name-part></tp:taxon-name></italic> species from New Mexico and California with a cladistic analysis of the <tp:taxon-name><tp:taxon-name-part taxon-name-part-type="family">Hypochilidae</tp:taxon-name-part></tp:taxon-name> (<tp:taxon-name><tp:taxon-name-part taxon-name-part-type="order">Araneae</tp:taxon-name-part></tp:taxon-name>).</article-title><source>American Museum Novitates</source><volume>3088</volume>: <fpage>1</fpage>–<lpage>27</lpage>.</mixed-citation></ref></ref-list></tp:taxon-treatment>
