# Supplementary material for: ﻿Phylogenomics of paleoendemic lampshade spiders (Araneae, Hypochilidae, Hypochilus), with the description of a new species from montane California
Source: Zookeys. 2022 Feb 17;1086:163–204. doi: 10.3897/zookeys.1086.77190 (PMC8873193; doi:10.3897/zookeys.1086.77190)
Supplement: XML Treatment for Hypochilus xomote [file zookeys.1086.77190-treatment4.xml]

<!DOCTYPE tp:taxon-treatment
  PUBLIC "-//TaxonX//DTD Taxonomic Treatment Publishing DTD v0 20100105//EN" "tax-treatment-NSO.dtd">
<tp:taxon-treatment xmlns:tp="http://www.plazi.org/taxpub"><tp:treatment-meta><kwd-group><label>Taxon classification</label><kwd>
              <named-content content-type="kingdom">Animalia</named-content>
            </kwd><kwd>
              <named-content content-type="order">Araneae</named-content>
            </kwd><kwd>
              <named-content content-type="family">Hypochilidae</named-content>
            </kwd></kwd-group><mixed-citation publication-type="journal"><person-group><name><surname>Ciaccio</surname><given-names>Erik</given-names></name><name><surname>Debray</surname><given-names>Andrew</given-names></name><name><surname>Hedin</surname><given-names>Marshal</given-names></name></person-group><article-title>﻿Phylogenomics of paleoendemic lampshade spiders (<tp:taxon-name><tp:taxon-name-part taxon-name-part-type="order">Araneae</tp:taxon-name-part></tp:taxon-name>, <tp:taxon-name><tp:taxon-name-part taxon-name-part-type="family">Hypochilidae</tp:taxon-name-part></tp:taxon-name>, <italic><tp:taxon-name><tp:taxon-name-part taxon-name-part-type="genus" reg="Hypochilus">Hypochilus</tp:taxon-name-part></tp:taxon-name></italic>), with the description of a new species from montane California</article-title><source>Zookeys</source><day>17</day><month>02</month><year>2022</year><volume>1086</volume><fpage>163</fpage><lpage>204</lpage><pub-id pub-id-type="doi">10.3897/zookeys.1086.77190</pub-id></mixed-citation></tp:treatment-meta><tp:nomenclature><label>﻿</label><tp:taxon-name>
            <object-id xmlns:xlink="http://www.w3.org/1999/xlink" content-type="arpha" xlink:type="simple">900E01A0-49BF-5B41-97D0-007FED0C0055</object-id>
            <tp:taxon-name-part taxon-name-part-type="genus" reg="Hypochilus">Hypochilus</tp:taxon-name-part>
            <tp:taxon-name-part taxon-name-part-type="species" reg="xomote">xomote</tp:taxon-name-part>
            <object-id xmlns:xlink="http://www.w3.org/1999/xlink" content-type="zoobank" xlink:type="simple">http://zoobank.org/7AF45D16-59AC-4E3D-B846-3DD14D4B8BBE</object-id>
          </tp:taxon-name><tp:taxon-authority>Hedin &amp; Ciaccio</tp:taxon-authority><tp:taxon-status xmlns:xlink="http://www.w3.org/1999/xlink" xlink:type="simple">sp. nov.</tp:taxon-status><xref ref-type="fig" rid="F9">Figs 9</xref><xref ref-type="fig" rid="F10">, 10</xref><xref ref-type="fig" rid="F11">, 11</xref><xref ref-type="fig" rid="F12">, 12</xref><xref ref-type="fig" rid="F13">, 13</xref><xref ref-type="fig" rid="F14">, 14</xref></tp:nomenclature><tp:treatment-sec sec-type="type material" id="SECID0EPHCI"><title>Type material.</title><p><bold><italic>Holotype</italic></bold> male (SDSU_TAC000658) from California, Kern County, upstream of Cedar Creek campground, off Hwy 155, Sequoia National Forest, <named-content xmlns:xlink="http://www.w3.org/1999/xlink" content-type="dwc:verbatimCoordinates" xlink:type="simple"><named-content content-type="geo-json" specific-use="{&#34;type&#34;:&#34;Point&#34;,&#34;coordinates&#34;:[-118.580700,35.750800]}" id="NCID0E4HCI" xlink:type="simple">35.7508, -118.5807</named-content></named-content>, elevation ~ 1520 meters, coll. M. Hedin, 4 October 2021 (MCH 21_091). Deposited at the University of California Davis Bohart Museum of Entomology. <bold><italic>Paratype</italic></bold> females (SDSU_TAC000659, TAC000660) and paratype male (SDSU_TAC000661) from same collecting event (MCH 21_091). Deposited at the Denver Museum of Nature and Science.</p></tp:treatment-sec><tp:treatment-sec sec-type="etymology" id="SECID0EFICI"><title>Etymology.</title><p><italic>xomote</italic>, from the Native American Yowlumni tribal word for south, providing a name for the southern-most known <italic><tp:taxon-name><tp:taxon-name-part taxon-name-part-type="genus" reg="Hypochilus">Hypochilus</tp:taxon-name-part></tp:taxon-name></italic> populations in the California Sierra Nevada. The X of <italic>xomote</italic> is pronounced as a “breathy, hissy sort-of H” (<xref ref-type="bibr" rid="B95">Vera and Clark 2002</xref>). Language translation from the Tule River Yokuts Language Project (<xref ref-type="bibr" rid="B95">Vera and Clark 2002</xref>), representing the language of the Yowlumni Yokuts. Members of the larger Yokuts people historically occupied the southern San Joaquin Valley and adjacent Sierran foothills, including the Tule River basin; the Yowlumni occupied a smaller region near the valley outlet of the Kern River (see Fig. <xref ref-type="fig" rid="F9">9</xref>).</p></tp:treatment-sec><tp:treatment-sec sec-type="diagnosis" id="SECID0ECJCI"><title>Diagnosis.</title><p><abbrev xmlns:xlink="http://www.w3.org/1999/xlink" xlink:title="male palpal conductor length in retrolateral view" id="ABBRID0EIJCI" xlink:type="simple">CdL</abbrev> of intermediate length (Table <xref ref-type="table" rid="T5">5</xref>), longer than <italic><tp:taxon-name><tp:taxon-name-part taxon-name-part-type="genus" reg="Hypochilus">H.</tp:taxon-name-part><tp:taxon-name-part taxon-name-part-type="species" reg="bernardino">bernardino</tp:taxon-name-part></tp:taxon-name></italic> but shorter than <italic><tp:taxon-name><tp:taxon-name-part taxon-name-part-type="genus" reg="Hypochilus">H.</tp:taxon-name-part><tp:taxon-name-part taxon-name-part-type="species" reg="petrunkevitchi">petrunkevitchi</tp:taxon-name-part></tp:taxon-name></italic>, although barely so for geographically adjacent <abbrev xmlns:xlink="http://www.w3.org/1999/xlink" xlink:title="Kaweah River" id="ABBRID0EGKCI" xlink:type="simple">KAW</abbrev> populations of <italic><tp:taxon-name><tp:taxon-name-part taxon-name-part-type="genus" reg="Hypochilus">H.</tp:taxon-name-part><tp:taxon-name-part taxon-name-part-type="species" reg="petrunkevitchi">petrunkevitchi</tp:taxon-name-part></tp:taxon-name></italic>.</p></tp:treatment-sec><tp:treatment-sec sec-type="Genetic data" id="SECID0EVKCI"><title>Genetic data.</title><p>SRA Accession numbers: SAMN21239432–SAMN21239434.</p></tp:treatment-sec><tp:treatment-sec sec-type="description" id="SECID0E1KCI"><title>Description.</title><p><bold>Male holotype</bold> – Total length 7.5. Cephalothorax 3.0 long, 2.4 wide: clypeus 0.10. Eye diameters: <abbrev xmlns:xlink="http://www.w3.org/1999/xlink" xlink:title="diameter of anterior median eye pupil" id="ABBRID0ECLCI" xlink:type="simple">AME</abbrev> 0.125, ALE 0.225, PME 0.175, PLE 0.20. Chelicerae pale yellow to white, dusky markings at base; promarginal cheliceral teeth 5, cheliceral formula 52314, retromarginal cheliceral teeth two; one distal, one proximal, both very small. Endites and labium white to pale yellow; sternum with dusky pigmentation, small unpigmented patches circling sparse weak setae; coxae whitish; trochanters with proximal and distal pigmented patches; all legs yellow tan with broken dark annulations on femora and tibiae; pro­lateral proximal aspect of femur 1 with ~ 20 unpigmented weak setae; leg 1 &gt; 20 × length of cephalothorax. Abdomen dorsally pale yellow- white with darker maculations over the entire surface, clothed with sparse hairs, with multiple transverse rows of small weak setae. Palpal tarsus (left) (0.875), palpal tibia short (1.875), thickened proximally (width 0.5), <abbrev xmlns:xlink="http://www.w3.org/1999/xlink" xlink:title="maximum width of male pedipalpal tibia in retrolateral view" id="ABBRID0EGLCI" xlink:type="simple">PTW</abbrev>/<abbrev xmlns:xlink="http://www.w3.org/1999/xlink" xlink:title="length of tibia in retrolateral view" id="ABBRID0EKLCI" xlink:type="simple">PTL</abbrev> = 0.267. Conductor length (0.55), conductor tip loosely whorled with very small distal apophysis in retrolateral view. Leg formula 1243; spination (only surfaces bearing spines listed): pedipalpal femur: none; tibia: many dorsal, many prolateral, few to none retrolateral; tarsus: setose with five closely appressed black spines on retrolateral surface of apical spur. Femur I-many prolateral/dorsal; legs II–IV one dorsal proximally. Trichobothrial distribution: all legs with one trichobothria distally on tibia and metatarsus.</p><p><bold>Female paratype</bold> (SDSU_TAC000659): Total length 11.8, cephalothorax 3.8 long, 3.1 wide; clypeus 0.20. Eye diameters: <abbrev xmlns:xlink="http://www.w3.org/1999/xlink" xlink:title="diameter of anterior median eye pupil" id="ABBRID0ESLCI" xlink:type="simple">AME</abbrev> 0.175, ALE 0.275, PME 0.225, PLE 0.20. Clypeal area, lateral aspects of head, and foveal area with dusty maculations. Pedipalp pale yellow-white, legs pale yellow-white with femora and tibiae of all legs with broken dark rings and conspicuous dark spots, first leg &gt; 9 × length of cephalothorax. Chelicerae pale yellow, dusky on front proximal surface. Spermathecae with convoluted ducts and relatively large receptacula (e.g., Fig. <xref ref-type="fig" rid="F13">13F</xref>). Leg formula 1243; spination (only surfaces bearing spines listed): pedipalpal femur: few distal and dorsal; tibia: few dorsal and prolateral, few to none retrolateral; metatarsus: stronger and denser than other pedipalp elements. Femur I-many prolateral/dorsal; legs II–IV one dorsal proximally. Trichobothrial distribution: pedipalpal tibia with a series of dorsal trichobothria; all legs with one trichobothria distally on tibia and metatarsus.</p></tp:treatment-sec><tp:treatment-sec sec-type="material" id="SECID0E1LCI"><title>Other material examined.</title><p>Tule River drainage: California, Tulare County, Sequoia NF, Balch Park Road, Jenny Creek, <named-content xmlns:xlink="http://www.w3.org/1999/xlink" content-type="dwc:verbatimCoordinates" xlink:type="simple"><named-content content-type="geo-json" specific-use="{&#34;type&#34;:&#34;Point&#34;,&#34;coordinates&#34;:[-118.733500,36.284300]}" id="NCID0EDMCI" xlink:type="simple">36.2843, -118.7335</named-content></named-content>, coll. E. Ciaccio, 28 July 2017 (SDSU G2477–2481, 5F). Tulare County, Sequoia NF, Hwy 190 turnout, Belknap Creek, <named-content xmlns:xlink="http://www.w3.org/1999/xlink" content-type="dwc:verbatimCoordinates" xlink:type="simple"><named-content content-type="geo-json" specific-use="{&#34;type&#34;:&#34;Point&#34;,&#34;coordinates&#34;:[-118.597700,36.153400]}" id="NCID0ELMCI" xlink:type="simple">36.1534, -118.5977</named-content></named-content>, coll. E. Ciaccio, 23 Sept 2016 (SDSU G2296–G2300, 4F, M). Tulare County, Mountain Home State Forest, Hidden Falls campground, <named-content xmlns:xlink="http://www.w3.org/1999/xlink" content-type="dwc:verbatimCoordinates" xlink:type="simple"><named-content content-type="geo-json" specific-use="{&#34;type&#34;:&#34;Point&#34;,&#34;coordinates&#34;:[-118.663100,36.258500]}" id="NCID0ETMCI" xlink:type="simple">36.2585, -118.6631</named-content></named-content>, coll. E. Ciaccio, 28 July 2017 (SDSU G2472–G2476, 2F, 3I). Tulare County, Sequoia NF, Hwy 190, McIntyre Creek turnout, <named-content xmlns:xlink="http://www.w3.org/1999/xlink" content-type="dwc:verbatimCoordinates" xlink:type="simple"><named-content content-type="geo-json" specific-use="{&#34;type&#34;:&#34;Point&#34;,&#34;coordinates&#34;:[-118.583100,36.150900]}" id="NCID0E2MCI" xlink:type="simple">36.1509, -118.5831</named-content></named-content>, coll. E. Ciaccio, 27 July 2017 (SDSU G2467–2471, 3F, 2I). Tulare County, Sequoia NF, North Fork Middle Fork Tule River, <named-content xmlns:xlink="http://www.w3.org/1999/xlink" content-type="dwc:verbatimCoordinates" xlink:type="simple"><named-content content-type="geo-json" specific-use="{&#34;type&#34;:&#34;Point&#34;,&#34;coordinates&#34;:[-118.648800,36.208200]}" id="NCID0EDNCI" xlink:type="simple">36.2082, -118.6488</named-content></named-content>, coll. E. Ciaccio, 24 Sept 2016 (SDSU G2307–G2311, 4F, M). Tulare County, Sequoia NF, Road 208, North Fork Middle Fork Tule River, <named-content xmlns:xlink="http://www.w3.org/1999/xlink" content-type="dwc:verbatimCoordinates" xlink:type="simple"><named-content content-type="geo-json" specific-use="{&#34;type&#34;:&#34;Point&#34;,&#34;coordinates&#34;:[-118.677500,36.187900]}" id="NCID0ELNCI" xlink:type="simple">36.1879, -118.6775</named-content></named-content>, coll. E. Ciaccio, 23 Sept 2016 (SDSU G2301–2306, 5F, 1I). Tulare County, Sequoia NF, Hwy 190, Middle Fork Tule River, <named-content xmlns:xlink="http://www.w3.org/1999/xlink" content-type="dwc:verbatimCoordinates" xlink:type="simple"><named-content content-type="geo-json" specific-use="{&#34;type&#34;:&#34;Point&#34;,&#34;coordinates&#34;:[-118.668800,36.155600]}" id="NCID0ETNCI" xlink:type="simple">36.1556, -118.6688</named-content></named-content>, coll. E. Ciaccio, 23 Sept 2016 (SDSU G2289–2295, 1I, 1M, 5F). Tulare County, Sequoia NF, Forest Route 21S94, Windy Creek turnout, <named-content xmlns:xlink="http://www.w3.org/1999/xlink" content-type="dwc:verbatimCoordinates" xlink:type="simple"><named-content content-type="geo-json" specific-use="{&#34;type&#34;:&#34;Point&#34;,&#34;coordinates&#34;:[-118.605500,36.081000]}" id="NCID0E2NCI" xlink:type="simple">36.0810, -118.6055</named-content></named-content>, coll. E. Ciaccio, 27 July 2017 (SDSU G2462–2466, 4F, 1I). Cedar Creek drainage: Kern County, Sequoia NF, Alder Creek campground, north side of campground along Cedar Creek, <named-content xmlns:xlink="http://www.w3.org/1999/xlink" content-type="dwc:verbatimCoordinates" xlink:type="simple"><named-content content-type="geo-json" specific-use="{&#34;type&#34;:&#34;Point&#34;,&#34;coordinates&#34;:[-118.613800,35.720100]}" id="NCID0EDOCI" xlink:type="simple">35.7201, -118.6138</named-content></named-content>, coll. E. Ciaccio &amp; T. Bougie, 26 March 2018 (SDSU G2600–2602, 1M, 2F). Kern County, Sequoia NF, Alder Creek campground, north side of campground along Cedar Creek, <named-content xmlns:xlink="http://www.w3.org/1999/xlink" content-type="dwc:verbatimCoordinates" xlink:type="simple"><named-content content-type="geo-json" specific-use="{&#34;type&#34;:&#34;Point&#34;,&#34;coordinates&#34;:[-118.612500,35.720100]}" id="NCID0ELOCI" xlink:type="simple">35.7201, -118.6125</named-content></named-content>, coll. M Hedin &amp; O. Hedin, 5 Sept 2020 (SDSU_TAC000657, 2M). Kern County, Hwy 155, Cedar Creek campground, Hwy 155, <named-content xmlns:xlink="http://www.w3.org/1999/xlink" content-type="dwc:verbatimCoordinates" xlink:type="simple"><named-content content-type="geo-json" specific-use="{&#34;type&#34;:&#34;Point&#34;,&#34;coordinates&#34;:[-118.581000,35.750000]}" id="NCID0ETOCI" xlink:type="simple">35.7500, -118.5810</named-content></named-content>, coll. E. Ciaccio &amp; T. Bougie, 25 March 2018 (SDSU G2596–2599, 4I). Kern County, upstream of Cedar Creek campground, off Hwy 155, Sequoia National Forest, <named-content xmlns:xlink="http://www.w3.org/1999/xlink" content-type="dwc:verbatimCoordinates" xlink:type="simple"><named-content content-type="geo-json" specific-use="{&#34;type&#34;:&#34;Point&#34;,&#34;coordinates&#34;:[-118.580700,35.750800]}" id="NCID0E2OCI" xlink:type="simple">35.7508, -118.5807</named-content></named-content>, elevation ~ 1520 meters, coll. M. Hedin, 4 October 2021 (MCH 21_091, 1M, 4F).</p></tp:treatment-sec><tp:treatment-sec sec-type="distribution" id="SECID0EAPCI"><title>Distribution and habitat.</title><p>Known only from the upper Tule River and upper Cedar Creek drainages, at the southern end of the California Sierra Nevada mountains (Fig. <xref ref-type="fig" rid="F9">9</xref>). We hypothesize that higher elevation xeric ridges (Dennison Mountain ridge in particular) separate the distribution of this species from Kaweah River drainage populations of <italic><tp:taxon-name><tp:taxon-name-part taxon-name-part-type="genus" reg="Hypochilus">H.</tp:taxon-name-part><tp:taxon-name-part taxon-name-part-type="species" reg="petrunkevitchi">petrunkevitchi</tp:taxon-name-part></tp:taxon-name></italic>. Populations of <italic><tp:taxon-name><tp:taxon-name-part taxon-name-part-type="genus" reg="Hypochilus">H.</tp:taxon-name-part><tp:taxon-name-part taxon-name-part-type="species" reg="xomote">xomote</tp:taxon-name-part></tp:taxon-name></italic> sp. nov. are predicted to be present in the White River drainage that lies between the Tule and Cedar Creek drainages (Fig. <xref ref-type="fig" rid="F9">9</xref>), although collecting efforts in this drainage have failed thus far. We have collected these spiders on shaded granite boulders, in mineshafts, and in stream culverts, generally near water along rivers or streams, in conifer or mixed oak/conifer forests (Fig. <xref ref-type="fig" rid="F14">14</xref>; Suppl. material <xref ref-type="supplementary-material" rid="S2">2</xref>). See also Suppl. material <xref ref-type="supplementary-material" rid="S2">2</xref> for locality (including elevation) and natural history information for specimens examined.</p><fig id="F14" position="float" orientation="portrait"><object-id xmlns:xlink="http://www.w3.org/1999/xlink" content-type="doi" xlink:type="simple">10.3897/zookeys.1086.77190.figure14</object-id><object-id xmlns:xlink="http://www.w3.org/1999/xlink" content-type="arpha" xlink:type="simple">D4913D61-E5FD-5290-99B0-E34ECC141CC3</object-id><label>Figure 14.</label><caption><p>Habitat, web, and live specimen digital images for <italic><tp:taxon-name><tp:taxon-name-part taxon-name-part-type="genus" reg="Hypochilus">H.</tp:taxon-name-part><tp:taxon-name-part taxon-name-part-type="species" reg="xomote">xomote</tp:taxon-name-part></tp:taxon-name></italic>. From Kern County, vicinity Alder Creek campground, along Cedar Creek, 5–6 Sept 2020 (see Suppl. material <xref ref-type="supplementary-material" rid="S2">2</xref>) <bold>A</bold> large S-facing granite boulder, on the north side of Cedar Creek. Spider aggregations found in shaded areas, at white arrow <bold>B</bold> web of an adult female <bold>C</bold> image of live adult female <bold>D</bold> image of live adult male.</p></caption><graphic xmlns:xlink="http://www.w3.org/1999/xlink" xlink:href="zookeys-1086-163-g014.jpg" position="float" orientation="portrait" xlink:type="simple" id="oo_647551.jpg"><uri content-type="original_file" xlink:type="simple">https://binary.pensoft.net/fig/647551</uri></graphic></fig></tp:treatment-sec><tp:treatment-sec sec-type="Conservation" id="SECID0EURCI"><title>Conservation.</title><p>Specimens are more abundant and populations appear more secure in the densely forested and higher elevation / higher latitude Tule River drainage. Specimens are less abundant and populations appear more fragmented in the lower elevation and more southerly Cedar Creek drainage. Recent large fires have occurred in both drainages.</p></tp:treatment-sec><tp:treatment-sec><!--Section generated to contain objects referenced in tp:taxon-treatment.--><fig id="F9" position="float" orientation="portrait"><object-id xmlns:xlink="http://www.w3.org/1999/xlink" content-type="doi" xlink:type="simple">10.3897/zookeys.1086.77190.figure9</object-id><object-id xmlns:xlink="http://www.w3.org/1999/xlink" content-type="arpha" xlink:type="simple">EDC66023-DE77-511A-8653-0730E28526B7</object-id><label>Figure 9.</label><caption><p>Southern Sierra Nevada topography map with genetic and morphological sample locations (see Suppl. material <xref ref-type="supplementary-material" rid="S1">1</xref> and Suppl. material <xref ref-type="supplementary-material" rid="S2">2</xref>). Geographic gaps and other notable geographic features mentioned in the text are highlighted.</p></caption><graphic xmlns:xlink="http://www.w3.org/1999/xlink" xlink:href="zookeys-1086-163-g009.jpg" position="float" orientation="portrait" xlink:type="simple" id="oo_647546.jpg"><uri content-type="original_file" xlink:type="simple">https://binary.pensoft.net/fig/647546</uri></graphic></fig><supplementary-material xmlns:xlink="http://www.w3.org/1999/xlink" id="S1" position="float" orientation="portrait" xlink:type="simple"><object-id content-type="doi" xlink:type="simple">10.3897/zookeys.1086.77190.suppl1</object-id><object-id content-type="arpha" xlink:type="simple">FD266E63-91C8-593D-AF0A-14918356955E</object-id><label>Supplementary material 1</label><caption><p>Appendix I</p></caption><statement content-type="dataType"><label>Data type</label><p>xslx. file</p></statement><statement content-type="notes"><label>Explanation note</label><p>Specimens used in phylogenomic analysis.</p></statement><media xlink:href="zookeys-1086-163-s001.xlsx" mimetype="application" mime-subtype="vnd.openxmlformats-officedocument.spreadsheetml.sheet" position="float" orientation="portrait" xlink:type="simple" id="oo_647552.xlsx"><uri content-type="original_file" xlink:type="simple">https://binary.pensoft.net/file/647552</uri></media><permissions><license xlink:type="simple"><license-p>This dataset is made available under the Open Database License (http://opendatacommons.org/licenses/odbl/1.0/). The Open Database License (ODbL) is a license agreement intended to allow users to freely share, modify, and use this Dataset while maintaining this same freedom for others, provided that the original source and author(s) are credited.</license-p></license></permissions><attrib specific-use="authors">Erik Ciaccio, Andrew Debray, Marshal Hedin</attrib></supplementary-material><supplementary-material xmlns:xlink="http://www.w3.org/1999/xlink" id="S2" position="float" orientation="portrait" xlink:type="simple"><object-id content-type="doi" xlink:type="simple">10.3897/zookeys.1086.77190.suppl2</object-id><object-id content-type="arpha" xlink:type="simple">5C62F21D-782A-5DBF-95CB-9A1A783FD165</object-id><label>Supplementary material 2</label><caption><p>Appendix II</p></caption><statement content-type="dataType"><label>Data type</label><p>xslx. file</p></statement><statement content-type="notes"><label>Explanation note</label><p>Specimens examined and used for study of morphology.</p></statement><media xlink:href="zookeys-1086-163-s002.xlsx" mimetype="application" mime-subtype="vnd.openxmlformats-officedocument.spreadsheetml.sheet" position="float" orientation="portrait" xlink:type="simple" id="oo_647553.xlsx"><uri content-type="original_file" xlink:type="simple">https://binary.pensoft.net/file/647553</uri></media><permissions><license xlink:type="simple"><license-p>This dataset is made available under the Open Database License (http://opendatacommons.org/licenses/odbl/1.0/). The Open Database License (ODbL) is a license agreement intended to allow users to freely share, modify, and use this Dataset while maintaining this same freedom for others, provided that the original source and author(s) are credited.</license-p></license></permissions><attrib specific-use="authors">Erik Ciaccio, Andrew Debray, Marshal Hedin</attrib></supplementary-material><fig id="F10" position="float" orientation="portrait"><object-id xmlns:xlink="http://www.w3.org/1999/xlink" content-type="doi" xlink:type="simple">10.3897/zookeys.1086.77190.figure10</object-id><object-id xmlns:xlink="http://www.w3.org/1999/xlink" content-type="arpha" xlink:type="simple">52BBF961-4732-517B-BB5D-3A7C7480486C</object-id><label>Figure 10.</label><caption><p>California taxa male palp (conductor) comparison. For each specimen, left panel = prolateral view, right panel = retrolateral view. <italic><tp:taxon-name><tp:taxon-name-part taxon-name-part-type="genus" reg="Hypochilus">H.</tp:taxon-name-part><tp:taxon-name-part taxon-name-part-type="species" reg="bernardino">bernardino</tp:taxon-name-part></tp:taxon-name></italic><bold>A, B</bold> Mtn Home (SDSU_G2931) <bold>C, D</bold> Mtn Home (SDSU_G2932); <italic><tp:taxon-name><tp:taxon-name-part taxon-name-part-type="genus" reg="Hypochilus">H.</tp:taxon-name-part><tp:taxon-name-part taxon-name-part-type="species" reg="xomote">xomote</tp:taxon-name-part></tp:taxon-name></italic><bold>E, F</bold> Alder Creek (SDSU_G2600) <bold>G, H</bold> Tule River (SDSU_G2289); <italic><tp:taxon-name><tp:taxon-name-part taxon-name-part-type="genus" reg="Hypochilus">H.</tp:taxon-name-part><tp:taxon-name-part taxon-name-part-type="species" reg="petrunkevitchi">petrunkevitchi</tp:taxon-name-part></tp:taxon-name></italic> KINGS lineage <bold>I, J</bold> Mill Flat (SDSU_G2554); <italic><tp:taxon-name><tp:taxon-name-part taxon-name-part-type="genus" reg="Hypochilus">H.</tp:taxon-name-part><tp:taxon-name-part taxon-name-part-type="species" reg="petrunkevitchi">petrunkevitchi</tp:taxon-name-part></tp:taxon-name></italic><abbrev xmlns:xlink="http://www.w3.org/1999/xlink" xlink:title="Kaweah River" id="ABBRID0E6GBI" xlink:type="simple">KAW</abbrev> lineage <bold>K, L</bold> Mineral King Road (SDSU_TAC000192); <italic><tp:taxon-name><tp:taxon-name-part taxon-name-part-type="genus" reg="Hypochilus">H.</tp:taxon-name-part><tp:taxon-name-part taxon-name-part-type="species" reg="petrunkevitchi">petrunkevitchi</tp:taxon-name-part></tp:taxon-name></italic><abbrev xmlns:xlink="http://www.w3.org/1999/xlink" xlink:title="Merced River" id="ABBRID0EQHBI" xlink:type="simple">YOSE</abbrev> lineage <bold>M, N</bold> Yosemite (SDSU_G2568); <italic><tp:taxon-name><tp:taxon-name-part taxon-name-part-type="genus" reg="Hypochilus">H.</tp:taxon-name-part><tp:taxon-name-part taxon-name-part-type="species" reg="kastoni">kastoni</tp:taxon-name-part></tp:taxon-name></italic><bold>O, P</bold> Ney Springs (SDSU_TAC000191). Distal conductor apophysis highlighted by arrows. Detailed specimen information provided in Suppl. material <xref ref-type="supplementary-material" rid="S2">2</xref>.</p></caption><graphic xmlns:xlink="http://www.w3.org/1999/xlink" xlink:href="zookeys-1086-163-g010.jpg" position="float" orientation="portrait" xlink:type="simple" id="oo_647547.jpg"><uri content-type="original_file" xlink:type="simple">https://binary.pensoft.net/fig/647547</uri></graphic></fig><fig id="F11" position="float" orientation="portrait"><object-id xmlns:xlink="http://www.w3.org/1999/xlink" content-type="doi" xlink:type="simple">10.3897/zookeys.1086.77190.figure11</object-id><object-id xmlns:xlink="http://www.w3.org/1999/xlink" content-type="arpha" xlink:type="simple">285061BD-9398-53A0-91A9-B891FD5C58D7</object-id><label>Figure 11.</label><caption><p>California taxa male palp comparison, prolateral views. <italic><tp:taxon-name><tp:taxon-name-part taxon-name-part-type="genus" reg="Hypochilus">H.</tp:taxon-name-part><tp:taxon-name-part taxon-name-part-type="species" reg="kastoni">kastoni</tp:taxon-name-part></tp:taxon-name></italic><bold>A</bold> Ney Springs (SDSU_TAC000191); <italic><tp:taxon-name><tp:taxon-name-part taxon-name-part-type="genus" reg="Hypochilus">H.</tp:taxon-name-part><tp:taxon-name-part taxon-name-part-type="species" reg="bernardino">bernardino</tp:taxon-name-part></tp:taxon-name></italic><bold>B</bold> Mtn Home (SDSU_G2931) <bold>C</bold> Mtn Home (SDSU_G2932); <italic><tp:taxon-name><tp:taxon-name-part taxon-name-part-type="genus" reg="Hypochilus">H.</tp:taxon-name-part><tp:taxon-name-part taxon-name-part-type="species" reg="xomote">xomote</tp:taxon-name-part></tp:taxon-name></italic><bold>D</bold> Tule River (SDSU_G2289) <bold>E</bold> Alder Creek (SDSU_G2600) <bold>F</bold> Belknap Springs (SDSU_G2300); <italic><tp:taxon-name><tp:taxon-name-part taxon-name-part-type="genus" reg="Hypochilus">H.</tp:taxon-name-part><tp:taxon-name-part taxon-name-part-type="species" reg="petrunkevitchi">petrunkevitchi</tp:taxon-name-part></tp:taxon-name></italic> KINGS lineage <bold>G</bold> Mill Flat (SDSU_G2554); <italic><tp:taxon-name><tp:taxon-name-part taxon-name-part-type="genus" reg="Hypochilus">H.</tp:taxon-name-part><tp:taxon-name-part taxon-name-part-type="species" reg="petrunkevitchi">petrunkevitchi</tp:taxon-name-part></tp:taxon-name></italic><abbrev xmlns:xlink="http://www.w3.org/1999/xlink" xlink:title="Kaweah River" id="ABBRID0EDLBI" xlink:type="simple">KAW</abbrev> lineage <bold>H</bold> Mineral King Road (SDSU_TAC000192); <italic><tp:taxon-name><tp:taxon-name-part taxon-name-part-type="genus" reg="Hypochilus">H.</tp:taxon-name-part><tp:taxon-name-part taxon-name-part-type="species" reg="petrunkevitchi">petrunkevitchi</tp:taxon-name-part></tp:taxon-name></italic><abbrev xmlns:xlink="http://www.w3.org/1999/xlink" xlink:title="Merced River" id="ABBRID0EULBI" xlink:type="simple">YOSE</abbrev> lineage <bold>I</bold> Yosemite (SDSU_G2568). Median apophysis highlighted by arrows. For specimens E and I the bulb has rotated during specimen prep; these two images are retrolateral views, subsequently flipped in Photoshop. Detailed specimen information provided in Suppl. material <xref ref-type="supplementary-material" rid="S2">2</xref>.</p></caption><graphic xmlns:xlink="http://www.w3.org/1999/xlink" xlink:href="zookeys-1086-163-g011.jpg" position="float" orientation="portrait" xlink:type="simple" id="oo_647548.jpg"><uri content-type="original_file" xlink:type="simple">https://binary.pensoft.net/fig/647548</uri></graphic></fig><fig id="F12" position="float" orientation="portrait"><object-id xmlns:xlink="http://www.w3.org/1999/xlink" content-type="doi" xlink:type="simple">10.3897/zookeys.1086.77190.figure12</object-id><object-id xmlns:xlink="http://www.w3.org/1999/xlink" content-type="arpha" xlink:type="simple">3B1BE871-FE84-57EE-9DD9-29B046407106</object-id><label>Figure 12.</label><caption><p>California taxa male palp comparison, retrolateral views. <italic><tp:taxon-name><tp:taxon-name-part taxon-name-part-type="genus" reg="Hypochilus">H.</tp:taxon-name-part><tp:taxon-name-part taxon-name-part-type="species" reg="kastoni">kastoni</tp:taxon-name-part></tp:taxon-name></italic><bold>A</bold> Ney Springs (SDSU_TAC000191); <italic><tp:taxon-name><tp:taxon-name-part taxon-name-part-type="genus" reg="Hypochilus">H.</tp:taxon-name-part><tp:taxon-name-part taxon-name-part-type="species" reg="bernardino">bernardino</tp:taxon-name-part></tp:taxon-name></italic><bold>B</bold> Mtn Home (SDSU_G2931) <bold>C</bold> Mtn Home (SDSU_G2932); <italic><tp:taxon-name><tp:taxon-name-part taxon-name-part-type="genus" reg="Hypochilus">H.</tp:taxon-name-part><tp:taxon-name-part taxon-name-part-type="species" reg="xomote">xomote</tp:taxon-name-part></tp:taxon-name></italic><bold>D</bold> Tule River (SDSU_G2289) <bold>E</bold> Alder Creek (SDSU_G2600) <bold>F</bold> Belknap Creek (SDSU_G2300); <italic><tp:taxon-name><tp:taxon-name-part taxon-name-part-type="genus" reg="Hypochilus">H.</tp:taxon-name-part><tp:taxon-name-part taxon-name-part-type="species" reg="petrunkevitchi">petrunkevitchi</tp:taxon-name-part></tp:taxon-name></italic> KINGS lineage <bold>G</bold> Mill Flat (SDSU_G2554); <italic><tp:taxon-name><tp:taxon-name-part taxon-name-part-type="genus" reg="Hypochilus">H.</tp:taxon-name-part><tp:taxon-name-part taxon-name-part-type="species" reg="petrunkevitchi">petrunkevitchi</tp:taxon-name-part></tp:taxon-name></italic><abbrev xmlns:xlink="http://www.w3.org/1999/xlink" xlink:title="Kaweah River" id="ABBRID0EQPBI" xlink:type="simple">KAW</abbrev> lineage <bold>H</bold> Mineral King Road (SDSU_TAC000192); <italic><tp:taxon-name><tp:taxon-name-part taxon-name-part-type="genus" reg="Hypochilus">H.</tp:taxon-name-part><tp:taxon-name-part taxon-name-part-type="species" reg="petrunkevitchi">petrunkevitchi</tp:taxon-name-part></tp:taxon-name></italic><abbrev xmlns:xlink="http://www.w3.org/1999/xlink" xlink:title="Merced River" id="ABBRID0EBQBI" xlink:type="simple">YOSE</abbrev> lineage <bold>I</bold> Yosemite (SDSU_G2568). For specimens E and I the bulb has rotated during specimen prep; these two images are prolateral views, subsequently flipped in Photoshop. Detailed specimen information provided in Suppl. material <xref ref-type="supplementary-material" rid="S2">2</xref>.</p></caption><graphic xmlns:xlink="http://www.w3.org/1999/xlink" xlink:href="zookeys-1086-163-g012.jpg" position="float" orientation="portrait" xlink:type="simple" id="oo_647549.jpg"><uri content-type="original_file" xlink:type="simple">https://binary.pensoft.net/fig/647549</uri></graphic></fig><fig id="F13" position="float" orientation="portrait"><object-id xmlns:xlink="http://www.w3.org/1999/xlink" content-type="doi" xlink:type="simple">10.3897/zookeys.1086.77190.figure13</object-id><object-id xmlns:xlink="http://www.w3.org/1999/xlink" content-type="arpha" xlink:type="simple">43D29CD4-E527-52D2-BF48-F0B3CFAAC7AF</object-id><label>Figure 13.</label><caption><p>Comparative female spermathecal morphology for California taxa. <italic><tp:taxon-name><tp:taxon-name-part taxon-name-part-type="genus" reg="Hypochilus">H.</tp:taxon-name-part><tp:taxon-name-part taxon-name-part-type="species" reg="bernardino">bernardino</tp:taxon-name-part></tp:taxon-name></italic><bold>A</bold> Foresee Creek (SDSU_G2893); <italic><tp:taxon-name><tp:taxon-name-part taxon-name-part-type="genus" reg="Hypochilus">H.</tp:taxon-name-part><tp:taxon-name-part taxon-name-part-type="species" reg="petrunkevitchi">petrunkevitchi</tp:taxon-name-part></tp:taxon-name></italic><abbrev xmlns:xlink="http://www.w3.org/1999/xlink" xlink:title="Merced River" id="ABBRID0EEBCI" xlink:type="simple">YOSE</abbrev> lineage <bold>B</bold> Yosemite (SDSU_G2564); <italic><tp:taxon-name><tp:taxon-name-part taxon-name-part-type="genus" reg="Hypochilus">H.</tp:taxon-name-part><tp:taxon-name-part taxon-name-part-type="species" reg="xomote">xomote</tp:taxon-name-part></tp:taxon-name></italic><bold>C</bold> Jenny Creek (SDSU_G2477) <bold>D</bold> Windy Creek (SDSU_G2465) <bold>E</bold> Belknap Creek (SDSU_G2296) <bold>F</bold> Alder Creek (SDSU_G2601); <italic><tp:taxon-name><tp:taxon-name-part taxon-name-part-type="genus" reg="Hypochilus">H.</tp:taxon-name-part><tp:taxon-name-part taxon-name-part-type="species" reg="petrunkevitchi">petrunkevitchi</tp:taxon-name-part></tp:taxon-name></italic><abbrev xmlns:xlink="http://www.w3.org/1999/xlink" xlink:title="Kaweah River" id="ABBRID0EICCI" xlink:type="simple">KAW</abbrev> lineage <bold>G</bold> Ladybug Trail (SDSU_G2275) <bold>H</bold> Mineral King Road (SDSU_G2485); <italic><tp:taxon-name><tp:taxon-name-part taxon-name-part-type="genus" reg="Hypochilus">H.</tp:taxon-name-part><tp:taxon-name-part taxon-name-part-type="species" reg="petrunkevitchi">petrunkevitchi</tp:taxon-name-part></tp:taxon-name></italic> KINGS lineage <bold>I</bold> Mill Creek (SDSU_G2543) <bold>J</bold> Providence Creek (SDSU_G2508); <italic><tp:taxon-name><tp:taxon-name-part taxon-name-part-type="genus" reg="Hypochilus">H.</tp:taxon-name-part><tp:taxon-name-part taxon-name-part-type="species" reg="petrunkevitchi">petrunkevitchi</tp:taxon-name-part></tp:taxon-name></italic><abbrev xmlns:xlink="http://www.w3.org/1999/xlink" xlink:title="San Joaquin River" id="ABBRID0EKDCI" xlink:type="simple">SAN</abbrev> lineage <bold>K</bold> Snowslide Creek (SDSU_G2557) <bold>L</bold> Balsam Creek (SDSU_G2415). Scale bars shown for select specimens. Detailed specimen information provided in Suppl. material <xref ref-type="supplementary-material" rid="S2">2</xref>.</p></caption><graphic xmlns:xlink="http://www.w3.org/1999/xlink" xlink:href="zookeys-1086-163-g013.jpg" position="float" orientation="portrait" xlink:type="simple" id="oo_647550.jpg"><uri content-type="original_file" xlink:type="simple">https://binary.pensoft.net/fig/647550</uri></graphic></fig><table-wrap id="T5" position="float" orientation="portrait"><label>Table 5.</label><caption><p>Morphological measurements. <abbrev xmlns:xlink="http://www.w3.org/1999/xlink" xlink:title="maximum width of male pedipalpal tibia in retrolateral view" id="ABBRID0EKWAI" xlink:type="simple">PTW</abbrev>/<abbrev xmlns:xlink="http://www.w3.org/1999/xlink" xlink:title="length of tibia in retrolateral view" id="ABBRID0EOWAI" xlink:type="simple">PTL</abbrev> (maximum width of male pedipalpal tibia in retrolateral view/length of tibia in retrolateral view), <abbrev xmlns:xlink="http://www.w3.org/1999/xlink" xlink:title="male palpal conductor length in retrolateral view" id="ABBRID0ESWAI" xlink:type="simple">CdL</abbrev> (male palpal conductor length in retrolateral view), <abbrev xmlns:xlink="http://www.w3.org/1999/xlink" xlink:title="diameter of anterior median eye pupil" id="ABBRID0EWWAI" xlink:type="simple">AME</abbrev> (diameter of anterior median eye pupil), <abbrev xmlns:xlink="http://www.w3.org/1999/xlink" xlink:title="length of male palpal tarsus in retrolateral view" id="ABBRID0E1WAI" xlink:type="simple">PTaL</abbrev> (length of male palpal tarsus in retrolateral view), <abbrev xmlns:xlink="http://www.w3.org/1999/xlink" xlink:title="number of promarginal cheliceral teeth" id="ABBRID0E5WAI" xlink:type="simple">CTpr</abbrev> (number of promarginal cheliceral teeth), <abbrev xmlns:xlink="http://www.w3.org/1999/xlink" xlink:title="number of retromarginal cheliceral teeth" id="ABBRID0ECXAI" xlink:type="simple">CTre</abbrev> (number of retromarginal cheliceral teeth). Raw measurements provided in Suppl. material <xref ref-type="supplementary-material" rid="S2">2</xref>.</p></caption><table id="TID0EOSCI" rules="all"><tbody><tr><th rowspan="1" colspan="1"/><th rowspan="1" colspan="1"><abbrev xmlns:xlink="http://www.w3.org/1999/xlink" xlink:title="maximum width of male pedipalpal tibia in retrolateral view" id="ABBRID0EWXAI" xlink:type="simple">PTW</abbrev>/<abbrev xmlns:xlink="http://www.w3.org/1999/xlink" xlink:title="length of tibia in retrolateral view" id="ABBRID0E1XAI" xlink:type="simple">PTL</abbrev></th><th rowspan="1" colspan="1">
                    <abbrev xmlns:xlink="http://www.w3.org/1999/xlink" xlink:title="male palpal conductor length in retrolateral view" id="ABBRID0EBYAI" xlink:type="simple">CdL</abbrev>
                  </th><th rowspan="1" colspan="1">
                    <abbrev xmlns:xlink="http://www.w3.org/1999/xlink" xlink:title="diameter of anterior median eye pupil" id="ABBRID0EJYAI" xlink:type="simple">AME</abbrev>
                  </th><th rowspan="1" colspan="1">
                    <abbrev xmlns:xlink="http://www.w3.org/1999/xlink" xlink:title="length of male palpal tarsus in retrolateral view" id="ABBRID0ERYAI" xlink:type="simple">PTaL</abbrev>
                  </th><th rowspan="1" colspan="1">
                    <abbrev xmlns:xlink="http://www.w3.org/1999/xlink" xlink:title="number of promarginal cheliceral teeth" id="ABBRID0EZYAI" xlink:type="simple">CTpr</abbrev>
                  </th><th rowspan="1" colspan="1">
                    <abbrev xmlns:xlink="http://www.w3.org/1999/xlink" xlink:title="number of retromarginal cheliceral teeth" id="ABBRID0EBZAI" xlink:type="simple">CTre</abbrev>
                  </th></tr><tr><td rowspan="1" colspan="1">
                    <italic>
                      <tp:taxon-name><tp:taxon-name-part taxon-name-part-type="genus" reg="Hypochilus">H.</tp:taxon-name-part><tp:taxon-name-part taxon-name-part-type="species" reg="bernardino">bernardino</tp:taxon-name-part></tp:taxon-name>
                    </italic>
                  </td><td rowspan="1" colspan="1">0.253–0.267</td><td rowspan="1" colspan="1">0.475–0.50</td><td rowspan="1" colspan="1">0.1–0.125</td><td rowspan="1" colspan="1">0.82–1.0</td><td rowspan="1" colspan="1">4–5</td><td rowspan="1" colspan="1">2–3</td></tr><tr><td rowspan="1" colspan="1"><italic><tp:taxon-name><tp:taxon-name-part taxon-name-part-type="genus" reg="Hypochilus">H.</tp:taxon-name-part><tp:taxon-name-part taxon-name-part-type="species" reg="petrunkevitchi">petrunkevitchi</tp:taxon-name-part></tp:taxon-name></italic><abbrev xmlns:xlink="http://www.w3.org/1999/xlink" xlink:title="Merced River" id="ABBRID0EX1AI" xlink:type="simple">YOSE</abbrev> lineage</td><td rowspan="1" colspan="1">0.259–0.292</td><td rowspan="1" colspan="1">0.625</td><td rowspan="1" colspan="1">0.10–0.125</td><td rowspan="1" colspan="1">0.925–1.0</td><td rowspan="1" colspan="1">5</td><td rowspan="1" colspan="1">2</td></tr><tr><td rowspan="1" colspan="1"><italic><tp:taxon-name><tp:taxon-name-part taxon-name-part-type="genus" reg="Hypochilus">H.</tp:taxon-name-part><tp:taxon-name-part taxon-name-part-type="species" reg="petrunkevitchi">petrunkevitchi</tp:taxon-name-part></tp:taxon-name></italic><abbrev xmlns:xlink="http://www.w3.org/1999/xlink" xlink:title="Kings River" id="ABBRID0E42AI" xlink:type="simple">KING</abbrev> lineage</td><td rowspan="1" colspan="1">0.278</td><td rowspan="1" colspan="1">0.60</td><td rowspan="1" colspan="1">0.10</td><td rowspan="1" colspan="1">0.875</td><td rowspan="1" colspan="1">5</td><td rowspan="1" colspan="1">2</td></tr><tr><td rowspan="1" colspan="1"><italic><tp:taxon-name><tp:taxon-name-part taxon-name-part-type="genus" reg="Hypochilus">H.</tp:taxon-name-part><tp:taxon-name-part taxon-name-part-type="species" reg="petrunkevitchi">petrunkevitchi</tp:taxon-name-part></tp:taxon-name></italic><abbrev xmlns:xlink="http://www.w3.org/1999/xlink" xlink:title="Kaweah River" id="ABBRID0ED4AI" xlink:type="simple">KAW</abbrev> lineage</td><td rowspan="1" colspan="1">0.274–0.307</td><td rowspan="1" colspan="1">0.575–0.675</td><td rowspan="1" colspan="1">0.10–0.125</td><td rowspan="1" colspan="1">0.925–1.15</td><td rowspan="1" colspan="1">4–5</td><td rowspan="1" colspan="1">2</td></tr><tr><td rowspan="1" colspan="1"><italic><tp:taxon-name><tp:taxon-name-part taxon-name-part-type="genus" reg="Hypochilus">H.</tp:taxon-name-part><tp:taxon-name-part taxon-name-part-type="species" reg="xomote">xomote</tp:taxon-name-part></tp:taxon-name></italic> sp. nov.</td><td rowspan="1" colspan="1">0.256–0.338</td><td rowspan="1" colspan="1">0.525–0.575</td><td rowspan="1" colspan="1">0.10–0.125</td><td rowspan="1" colspan="1">0.775–1.075</td><td rowspan="1" colspan="1">4–5</td><td rowspan="1" colspan="1">1–2</td></tr></tbody></table></table-wrap></tp:treatment-sec><ref-list><ref id="B95"><mixed-citation xmlns:xlink="http://www.w3.org/1999/xlink" xlink:type="simple"><person-group><name name-style="western"><surname>Vera</surname><given-names>A</given-names></name><name name-style="western"><surname>Clark</surname><given-names>PL</given-names></name></person-group> (<year>2002</year>) English-Yowlumni dictionary. Tule River Yokuts Language Project. <ext-link xlink:type="simple" ext-link-type="uri" xlink:href="https://tulerivertribe-nsn.gov/language/">https://tulerivertribe-nsn.gov/language/</ext-link></mixed-citation></ref></ref-list></tp:taxon-treatment>
