# Supplementary material for: ﻿Phylogenomics of paleoendemic lampshade spiders (Araneae, Hypochilidae, Hypochilus), with the description of a new species from montane California
Source: Zookeys. 2022 Feb 17;1086:163–204. doi: 10.3897/zookeys.1086.77190 (PMC8873193; doi:10.3897/zookeys.1086.77190)
Supplement: Supplementary material 1 — Appendix I [file zookeys-1086-163-s001.xlsx]

## Sheet: Sheet1
	Species	Population	Specimen ID	Date collected	Country	State	County	Locality	Latitude	Longitude	Contigs	UCE loci (filtered 550)	SRA #
APP	Hypochilus pococki	pococki, VA	SDSU_H0735	2004-08-07	USA	VA	Scott	Cliff Mtn, Dry Branch, County Rd 655	36.7495	-82.7787	50010	469	SAMN21239401
	Hypochilus pococki	pococki, VA	SDSU_H0232	2000-07-14	USA	VA	Lee	Cave Spring Rec. Area, NE of Pennington Gap	36.8033	-82.921	39740	161	data from Starrett et al 2017
	Hypochilus pococki	pococki, CENTRAL	SDSU_H0375	2001-08-21	USA	NC	Madison	East Prong Hickory Fork Creek, off Hwy 212	35.999	-82.7033	76792	469	SAMN21239403
	Hypochilus pococki	pococki, CENTRAL	SDSU_H0630	2002-09-03	USA	NC	Swain	GSMNP, road to Balsam Mtn, N Black Camp Gap	35.5437	-83.1679	10485	474	SAMN21239404
	Hypochilus pococki	pococki, CENTRAL	SDSU_H0504	2001-08-28	USA	NC	Transylvania	Hwy 276, 2 mi. S BRP, S Wagon Road Gap	35.3682	-82.7862	45831	481	SAMN21239405
	Hypochilus pococki	pococki, CENTRAL	SDSU_H0595	2002-08-28	USA	NC	Swain	Alarka Road, N Deep Gap church	35.3482	-83.4064	384140	203	data from Starrett et al 2017
	Hypochilus pococki	pocoki, WEST	SDSU_H0551	2002-08-26	USA	TN	McMinn	N end of Starr Mountain	35.342	-84.4076	125418	492	SAMN21239407
	Hypochilus pococki	pocoki, WEST	SDSU_H0521	2002-08-20	USA	NC	Macon	0.2 mi. N Deep Gap, Chunky Gal Mountain	35.0425	-83.555	42626	455	SAMN21239408
	Hypochilus pococki	pococki, Backbone	SDSU_H0719	2004-08-07	USA	TN	Johnson	Backbone Rock Rec Area, S of Sutherland	36.594	-81.8163	53120	471	SAMN21239409
	Hypochilus pococki	pococki, ELK	SDSU_H0407	2001-08-22	USA	NC	Avery	Elk River Cave, ~ 1 mi S Elk River Falls	36.1892	-81.9617	53848	471	SAMN21239410
	Hypochilus pococki	pococki, ELK	SDSU_H0439	2001-08-25	USA	NC	Burke	Linville Gorge, opposite Bull branch	35.9396	-81.9219	11189	473	SAMN21239411
	Hypochilus pococki	pococki, NE	SDSU_H0420	2001-08-23	USA	NC	Caldwell	Boone Fork CG, S of Chestnut Mtn	36.0071	-81.6166	10109	486	SAMN21239412
-	Hypochilus pococki	pococki, NE	SDSU_H0413	2001-08-23	USA	NC	Watauga	West of Boone @ Watauga River Crossing, Hwy 194	36.1943	-81.7451	11142	489	SAMN21239413
	Hypochilus gertschi	gertschi	SDSU_H0184	1999-09-20	USA	WV	McDowell	Hwy 83 @ Atwell	37.3468	-81.7635	106159	476	SAMN21239414
	Hypochilus gertschi	gertschi	SDSU_H0174	1999-09-19	USA	WV	Fayette	Hwy 60, 0.5 mi. SW Kanawha Falls, near confluence Riggs branch	38.143	-81.2125	46977	170	SAMN21239415
	Hypochilus gertschi	gertschi	SDSU_H0240	2000-07-15	USA	KY	Letcher	S Whitesburg, Hwy 199 @ summit of Pine Mtn	37.075	-82.81	102162	488	SAMN21239416
	Hypochilus sheari	sheari	SDSU_H0444	2001-08-26	USA	NC	Buncombe	W Cane River Gap, Hwy 197	35.8036	-82.3536	760024	120	SAMN21239417
	Hypochilus sheari	sheari	SDSU_H0057	1998-11-01	USA	NC	McDowell	US 70, E of Asheville	not avail	not avail	406165	124	SAMN21239418
	Hypochilus coylei	coylei	SDSU_H0651	2004-08-22	USA	NC	Polk	Cliffield Mountain	35.3468	-82.2705	371795	118	SAMN21239419
	Hypochilus coylei	coylei	SDSU_H0469	2001-08-27	USA	NC	Buncombe	NW Hickory Nut Gap, Hwy 74	35.4898	-82.3627	181717	124	SAMN21239420
	Hypochilus thorelli	thorelli	SDSU_H0802	2005-07-25	USA	VA	Lee	Cumberland Mtn, Wagonroad Tunnel Trail	36.7308	-83.2207	959683	118	SAMN21239421
	Hypochilus thorelli	thorelli	SDSU_H0311	2000-07-24	USA	AL	Jackson	Crow Mountain, below Clemmons Point, County road 33	34.8169	-86.0258	750375	119	SAMN21239422
	Hypochilus thorelli	thorelli	SDSU_H0110	1994-04-19	USA	TN	Cumberland	Ozone Falls, off Hwy 70	35.8805	-84.8103	9674	478	SAMN21239423
					Country
CA	Hypochilus petrunkevitchi	petrunkevitchi, Yosemite	SDSU_G2561	2017-09-29	USA	CA	Mariposa	Yosemite Nat'l Park, Big Oak Flat Rd., Bridge over Tamarack Creek	37.7278	-119.714	79053	484	SAMN21239424
	Hypochilus petrunkevitchi	petrunkevitchi, Yosemite	SDSU_G2566	2017-09-29	USA	CA	Mariposa	Yosemite Nat'l Park, near Yosemite Falls	37.7491	-119.597	13619	442	SAMN21239425
	Hypochilus petrunkevitchi	petrunkevitchi, San Joaquin	SDSU_G2558	2017-09-10	USA	CA	Fresno	Sierra Nat'l Forest, Snowslide Creek on Huntington Lake Rd.	37.2029	-119.237	25321	460	SAMN21239427
	Hypochilus petrunkevitchi	petrunkevitchi, Kings	SDSU_G2509	2017-07-31	USA	CA	Fresno	Bretz Mill, Providence Creek near Big Creek	37.0427	-119.237	65786	472	SAMN21239426
	Hypochilus petrunkevitchi	petrunkevitchi, Kings	SDSU_G2550	2017-09-09	USA	CA	Fresno	King's Canyon Nat'l Park, Road's end permit station, Bubbs Creek/Zumwalt mdw trail jct	36.7918	-118.587	74762	496	SAMN21239428
	Hypochilus petrunkevitchi	petrunkevitchi, Kings	SDSU_G2543	2017-09-08	USA	CA	Fresno	Sequoia Nat'l Forest, Hwy 245 at Mill Creek, ~1 mi S of Hwy 180 Jct	36.7145	-118.988	99853	488	SAMN21239429
	Hypochilus petrunkevitchi	petrunkevitchi, Kaweah	SDSU_G2251	2016-08-16	USA	CA	Tulare	Sequoia NP, Mineral King Rd., turnout on the road	36.4535	-118.704	113864	473	SAMN21239430
	Hypochilus petrunkevitchi	petrunkevitchi, Kaweah	SDSU_G2488	2017-07-29	USA	CA	Tulare	Sequoia Nat'l Park, Hwy 198 near Lodgepole CG, Marble Fork Kaweah river	36.6037	-118.739	79445	482	SAMN21239431
	Hypochilus xomote	xomote, TULE	SDSU_G2476	2017-07-28	USA	CA	Tulare	Mountain Home State Forest, Hidden Falls CG	36.2585	-118.663	59189	464	SAMN21239432
	Hypochilus xomote	xomote, TULE	SDSU_G2463	2017-07-27	USA	CA	Tulare	Sequoia Nat'l Forest, Forest rte 21S94, Windy Creek turnout	36.081	-118.606	439657	118	SAMN21239433
	Hypochilus xomote	xomote, CEDAR	SDSU_G2601	2018-03-26	USA	CA	Kern	Sequoia Nat'l Forest, Alder Creek CG, N-side of CG	35.7201	-118.614	49297	486	SAMN21239434
	Hypochilus bernardino	bernardino	SDSU_H0025	1993-07-10	USA	CA	San Bernardino	Camp Creek, east of Forest Falls	34.0761	-116.888	5010	264	SAMN21239435
	Hypochilus bernardino	bernardino	SDSU_G2898	2018-08-04	USA	CA	San Bernardino	Hwy 38, tributary into East Fork Mountain Home Creek, in culvert and tunnel under HWY	34.1199	-116.977	56176	475	SAMN21239436
	Hypochilus bernardino	bernardino	SDSU_G2894	2018-08-04	USA	CA	San Bernardino	Hwy 38, Forsee Creek, Along stream and tunnel under Hwy	34.1574	-116.931	58124	490	SAMN21239437
	Hypochilus kastoni	kastoni	SDSU_G2519	2017-08-10	USA	CA	Humboldt	Hwy 96, Ikes Creek, S Somes Bar	41.3621	-123.492	40751	457	data from Hedin et al 2019
	Hypochilus kastoni	kastoni	SDSU_H0324	2001-07-09	USA	CA	Siskiyou	Ney Springs Creek, SE of Box Canyon Dam	41.2619	-122.331	366727	135	SAMN21239439
					Country
RK	Hypochilus sp	sp	SDSU_H0818	2007-07-02	USA	CO	El Paso	Cave of the Winds, Manitou Springs	38.8728	-104.92	45813	131	SAMN21239440
	Hypochilus sp	sp	SDSU_H0114	1997-09-26	USA	CO	Rio Grande	W of South Fork	37.6536	-106.655	366246	139	SAMN21239441
	Hypochilus bonneti	bonneti	SDSU_H0002	1992-05-06	USA	CO	Fremont	Fly Cave, S of Cripple Creek	data	withheld	12694	428	SAMN21239442
	Hypochilus jemez	jemez	SDSU_H0113	1997-09-23	USA	NM	San Miguel	Hwy 63, N Windy Bridge Picnic Area, along Pecos River	35.7018	-105.686	5417	424	SAMN21239443
Ectatosticta	Ectatosticta davidi				China	China	Shaanxi Province	Taibai Mountain, Guanyindong-Nantianmen				32	data from Ramirez et al 2020
	Ectatosticta davidi				China	China	Shaanxi Province	Taibai Mountain, Guanyindong-Nantianmen				34	data from Ramirez et al 2020
